# Supplementary material for: Microtubule-Based Control of Motor-Clutch System Mechanics in Glioma Cell Migration
Source: Cell Rep. Author manuscript; Available in PMC 2019 Jan 24. (PMC6345402; doi:10.1016/j.celrep.2018.10.101)
Supplement: Data S1 [file NIHMS1516185-supplement-Data_S1.xlsx]

## Sheet: AllData
	Raw (supernatent normalized) TMT quantification values
	DMSO1	DMSO2	DMSO3	VBN1	VBN2	VBN3	PTX1	PTX2	PTX3	Median of DMSO	Log2FC over Median DMSO						Log2FC Averages		One sample t-test
TMT label	126	127N	128C	128N	129C	129N	130C	130N	131	DMSO1_1, DMSO2, DMSO3	VBN1	VBN2	VBN3	PTX1	PTX2	PTX3	Average VBN	Average PTX	VBN pval	PTX pval	Gene	Protein	Peptide
	164164	185041	190306	218744	150477	187105	148324	177370	158504	185041	0.241402	-0.298297	0.0160066	-0.31909	-0.0610786	-0.223321	-0.0136294	-0.201163	0.938536	0.1162	SERC5_HUMAN	Serine incorporator 5	[pY]AAPELEIAR
	35035	46978	35595.9	46513.5	46710.1	45165.6	45071.3	47236	41118.4	35595.9	0.385942	0.392024	0.343515	0.340499	0.408177	0.208075	0.373827	0.318917	0.00166165	0.0323153	EF2_HUMAN	Elongation factor 2	[pY]EWDVAEAR
	9327.44	9741.1	15506.6	13640	22868.2	22114.7	20854.5	16321.7	18009.7	9741.1	0.485687	1.23118	1.18285	1.0982	0.744635	0.886619	0.966574	0.909818	0.0568463	0.0125087	ENOA_HUMAN	Alpha-enolase	[pY]ISPDQLADLYK
	446998	688892	396262	408020	523239	501028	441734	509569	427179	446998	-0.131628	0.227204	0.164624	-0.0170901	0.189011	-0.0654248	0.0867334	0.0354986	0.515269	0.69371	ALBU_HUMAN	Serum albumin	[pY]LYEIAR
	68823	76143.8	56075.4	87706.1	71252	65463	83516.3	76644.4	55485.3	68823	0.349785	0.0500399	-0.0722119	0.279166	0.155289	-0.310785	0.109204	0.0412235	0.475537	0.839795	PLCG1_HUMAN	1-phosphatidylinositol 4,5-bisphosphate phosphodiesterase gamma-1	[pY]QQPFEDFR
	86615.9	143316	107894	136876	125798	134259	125784	126849	134049	107894	0.343253	0.221495	0.315402	0.221334	0.233498	0.313145	0.293383	0.255992	0.0153982	0.0124144	UFO_HUMAN	Tyrosine-protein kinase receptor UFO	[pY]VLCPSTTPSPAQPADR
	45838.5	74718.6	38191.7	45653	40627.7	46422.1	40071.8	46668.7	36960.8	45838.5	-0.00584818	-0.174096	0.0182537	-0.193971	0.025895	-0.310565	-0.0538968	-0.159547	0.46701	0.24718	TRFL_HUMAN	Lactotransferrin	[pY]YGYTGAFR
	17623.7	20488.3	12191.5	10169.7	15417	16789.9	16396.7	15364.5	15020.5	17623.7	-0.793243	-0.192993	-0.0699258	-0.104111	-0.19792	-0.23058	-0.352054	-0.177537	0.255802	0.0426849	CLH1_HUMAN	Clathrin heavy chain 1	A[pY]EFAER
	465131	479913	230008	293120	228117	221385	247608	262399	220152	465131	-0.666146	-1.02786	-1.07108	-0.909577	-0.825876	-1.07913	-0.921695	-0.938196	0.0188545	0.00624601	ANXA2_HUMAN / AXA2L_HUMAN	Annexin A2 / Putative annexin A2-like protein	A[pY]TNFDAER
	610113	586449	1.10668e+06	1.02041e+06	1.4868e+06	1.4666e+06	1.21961e+06	1.1122e+06	1.02442e+06	610113	0.741994	1.28506	1.26533	0.999274	0.866263	0.747657	1.09746	0.871065	0.0252639	0.00688916	ANXA2_HUMAN / AXA2L_HUMAN	Annexin A2 / Putative annexin A2-like protein	A[pY]TNFDAERDALNIETAIK
	10786.7	11491.6	18488.5	14372.4	20835.2	18260.3	19012.1	15682.1	14789.6	11491.6	0.322724	0.858447	0.668131	0.726338	0.44854	0.364007	0.616434	0.512961	0.0590279	0.0426308	CACO2_HUMAN	Calcium-binding and coiled-coil domain-containing protein 2	A[pY]YLPKDDEYYQFCYVDEDGVVR
	4464.94	6213.52	5669.77	6186.02	7745.07	9327.88	7973.12	7538.19	5719.87	5669.77	0.125723	0.449988	0.71826	0.491855	0.410929	0.0126933	0.431324	0.305159	0.128116	0.175492	LMNA_HUMAN	Prelamin-A/C	AA[pY]EAELGDAR
	25054.9	23457.4	41378.8	34832.7	44548.3	53057.7	31894.9	33195.7	34370.7	25054.9	0.475346	0.830278	1.08247	0.348233	0.405903	0.456085	0.796031	0.403407	0.0456148	0.00591318	MAP1B_HUMAN	Microtubule-associated protein 1B	AAEAGGAEEQ[pY]GFLTTPTK
	87852.2	105001	111200	95041.4	120203	117842	104486	119137	113277	105001	-0.143772	0.195067	0.16645	-0.00709712	0.182226	0.109451	0.072582	0.0948599	0.572374	0.227496	ENOA_HUMAN / ENOB_HUMAN / ENOG_HUMAN	Alpha-enolase / Beta-enolase / Gamma-enolase	AAVPSGASTGI[pY]EALELR
	101787	112960	197913	158900	265287	225621	196038	192893	172312	112960	0.492306	1.23174	0.998086	0.795319	0.771986	0.609206	0.907377	0.725504	0.0532601	0.00644724	ENOA_HUMAN	Alpha-enolase	AAVPSGASTGI[pY]EALELRDNDK
	97454.6	69140.1	122200	124089	152384	163153	149365	119091	109502	97454.6	0.348569	0.644912	0.743424	0.61604	0.289261	0.16816	0.578969	0.35782	0.0395295	0.115936	PEAK1_HUMAN	Pseudopodium-enriched atypical kinase 1	AC[pS]VEEL[pY]AIPPDADVAK
	62031.8	50284.5	64941.8	77678.8	101810	105702	80775.3	60174	58647	62031.8	0.324512	0.714801	0.768917	0.380905	-0.0438683	-0.0809505	0.602743	0.0853622	0.0499363	0.622707	PKP3_HUMAN	Plakophilin-3	AD[pY]DTLSLR
	33559.5	33982.2	51492.1	39637.6	53385.4	48886.6	43107.9	40610.4	39608.9	33982.2	0.222092	0.651666	0.52466	0.343172	0.25707	0.221045	0.466139	0.273762	0.0672622	0.0170666	RSSA_HUMAN	40S ribosomal protein SA	ADHQPLTEAS[pY]VNLPTIALCNTDSPLR
	77754	60351.9	105314	90675.2	89600.1	106896	121687	98094.3	82727.9	77754	0.221791	0.204584	0.45922	0.646191	0.335252	0.0894576	0.295198	0.356967	0.0694874	0.157027	DOK1_HUMAN	Docking protein 1	ADSHEGEVAEGKLPSPPGPQELLDSPPAL[pY]AEPLDSLR
	32692.6	36793.2	44671.7	45501.1	57547	56513.2	48697.4	48542.5	38829.1	36793.2	0.306462	0.645303	0.619149	0.404408	0.399812	0.0777023	0.523638	0.293974	0.0405978	0.112872	ANXA2_HUMAN	Annexin A2	AEDGSVID[pY]ELIDQDAR
	17483.4	19363.4	23759.6	19030.1	34956.6	26608.1	15934.5	20693.9	24928.3	19363.4	-0.025048	0.852233	0.458535	-0.281181	0.0958704	0.364452	0.428574	0.059714	0.233215	0.78003	LYN_HUMAN	Tyrosine-protein kinase Lyn	AEERPTFDYLQSVLDDFYTATEGQ[pY]QQQP
	29153.5	8409.33	37571.8	22629	35658.3	32979.8	30058.7	21888.6	18926.8	29153.5	-0.365493	0.290572	0.177917	0.0441176	-0.413489	-0.623239	0.034332	-0.33087	0.880992	0.235103	KPYM_HUMAN	Pyruvate kinase PKM	AEGSDVANAVLDGADCIMLSGETAKGD[pY]PLEAVR
	102656	93033	161939	111004	158325	158464	130324	137392	187013	102656	0.112786	0.625068	0.626334	0.344282	0.420474	0.865317	0.454729	0.543358	0.117058	0.0789674	DCBD2_HUMAN	Discoidin, CUB and LCCL domain-containing protein 2	AGKPGLPAPDELV[pY]QVPQSTQEVSGAGR
	72165.8	73165.7	41732.4	20651.3	46051.2	54224.6	42084.4	42895.2	42698	72165.8	-1.80508	-0.648077	-0.412368	-0.77803	-0.750499	-0.757147	-0.955176	-0.761892	0.156655	0.000118487	FETUA_HUMAN	Alpha-2-HS-glycoprotein	AH[pY]DLR
	3449.8	5951.08	6741.26	7685.8	10244	8319.08	7658.71	8536.33	8022.57	5951.08	0.369046	0.783563	0.483274	0.36395	0.520466	0.430913	0.545294	0.438443	0.0477394	0.0105248	BCAR1_HUMAN	Breast cancer anti-estrogen resistance protein 1	AL[pY]DNVAESPDELSFR
	5180.1	3405.11	5248.93	5220.61	5626.7	5230.64	4834.64	4832.46	4259.33	5180.1	0.0112373	0.119308	0.0140062	-0.0995706	-0.100223	-0.282353	0.048184	-0.160716	0.308284	0.118322	CASL_HUMAN	Enhancer of filamentation 1	AL[pY]DNVPECAEELAFR
	79051.1	72312	49155.7	36691.7	53794.5	51139.3	55713.6	52924.2	48802.4	72312	-0.978779	-0.426775	-0.499802	-0.376205	-0.450306	-0.567283	-0.635119	-0.464598	0.0669254	0.0140312	ANXA1_HUMAN	Annexin A1	AL[pY]EAGER
	8229.65	9600.78	13924.5	11124	13864.7	14427.5	12743.1	11819	11673.3	9600.78	0.212455	0.530188	0.587593	0.40849	0.29988	0.281992	0.443412	0.33012	0.0627739	0.0140329	PAK1_HUMAN / PAK2_HUMAN	Serine/threonine-protein kinase PAK 1 / Serine/threonine-protein kinase PAK 2	AL[pY]LIATNGTPELQNPEK
	2954.13	5030.25	5434.3	2730.43	5875.17	5715.26	5646.36	4215.85	12590	5030.25	-0.8815	0.224	0.184189	0.16669	-0.254807	1.32358	-0.157771	0.411822	0.705525	0.474805	H11_HUMAN / H12_HUMAN / H13_HUMAN / H14_HUMAN / H1T_HUMAN	Histone H1.1 / Histone H1.2 / Histone H1.3 / Histone H1.4 / Histone H1t	ALAAAG[pY]DVEK
	141007	60025.6	137244	108007	111339	129290	113784	97234.8	82485.6	137244	-0.345622	-0.301793	-0.0861364	-0.270449	-0.497202	-0.734533	-0.244517	-0.500728	0.0928306	0.0647218	TLN1_HUMAN	Talin-1	ALD[pY]YMLR
	89501.2	97883.3	108683	103391	129878	122329	122683	122905	100680	97883.3	0.078982	0.408018	0.321626	0.3258	0.328408	0.0406434	0.269542	0.231617	0.111604	0.136112	MYH9_HUMAN	Myosin-9	ALELDSNL[pY]R
	51549.5	64079.8	68190.4	63755.9	90091.6	78861.6	76539.6	72588.6	70592.3	64079.8	-0.0073112	0.491522	0.299453	0.256337	0.179873	0.139641	0.261221	0.19195	0.213958	0.0303502	ANXA2_HUMAN / AXA2L_HUMAN	Annexin A2 / Putative annexin A2-like protein	ALL[pY]LCGGDD
	4697.53	3912.56	7640.65	7606.12	7518.66	8453.46	7856.97	8403.03	5932.69	4697.53	0.695259	0.678575	0.847641	0.742072	0.839008	0.336785	0.740491	0.639289	0.00523542	0.0533059	TRA2B_HUMAN	Transformer-2 protein homolog beta	ANPDPNCCLGVFGLSL[pY]TTER
	30063.4	25313.7	56899.5	62022.3	77514.9	72772.9	73351.7	58712.3	52302.8	30063.4	1.04478	1.36647	1.27539	1.28682	0.965656	0.79888	1.22888	1.01712	0.00601383	0.0192481	CASL_HUMAN	Enhancer of filamentation 1	ANPQERDGV[pY]DVPLHNPPDAK
	6268.71	6673.57	6689.01	6025.2	7630.68	7754.87	6128.61	7073.32	5403.06	6673.57	-0.14745	0.193353	0.216643	-0.122899	0.0839281	-0.304682	0.0875152	-0.114551	0.534557	0.414874	CTND1_HUMAN	Catenin delta-1	AP[pS]RQDV[pY]GPQPQVR
	67640.9	46430.1	77429.4	53837.3	81604.7	92842.9	78965.6	59793.5	79633.7	67640.9	-0.329289	0.270757	0.456896	0.223327	-0.177908	0.235483	0.132788	0.0936341	0.631946	0.561804	KRT81_HUMAN / KRT86_HUMAN	Keratin, type II cuticular Hb1 / Keratin, type II cuticular Hb6	AQ[pY]DDIVTR
	15832.3	18040	28016.1	23965.1	36464	33964.1	22266.8	25635.4	27987.9	18040	0.409738	1.01528	0.912814	0.303699	0.50694	0.633607	0.779276	0.481415	0.0531073	0.037605	LAP2_HUMAN	Protein LAP2	AQIPEGD[pY]LSYR
	812227	764039	866626	745773	1.12387e+06	1.01261e+06	790186	823478	640332	812227	-0.123146	0.468524	0.31813	-0.0396905	0.0198465	-0.343063	0.221169	-0.120969	0.339018	0.3943	RHG12_HUMAN	Rho GTPase-activating protein 12	AT[pT]PPNQGRPD[pS]PV[pY]ANLQELK
	1989.3	2021.53	2174.15	1860.81	1844.27	3066.07	2206.71	1954.55	1767.92	2021.53	-0.119523	-0.1324	0.600941	0.126447	-0.0486144	-0.193401	0.11634	-0.0385226	0.678543	0.717428	HNRH1_HUMAN / HNRPF_HUMAN	Heterogeneous nuclear ribonucleoprotein H / Heterogeneous nuclear ribonucleoprotein F	ATENDI[pY]NFFSPLNPVR
	353168	342269	492637	503889	634360	552637	485032	506737	466872	353168	0.512748	0.844944	0.645974	0.457724	0.520881	0.402672	0.667889	0.460426	0.0202526	0.00545653	RHG12_HUMAN	Rho GTPase-activating protein 12	ATTPPNQGRPD[pS]PV[pY]ANLQELK
	140256	137998	118249	97184.5	103252	98319.2	108233	103183	102866	137998	-0.505848	-0.418477	-0.489101	-0.350511	-0.419442	-0.423884	-0.471142	-0.397946	0.00321348	0.00354359	HIPK1_HUMAN / HIPK2_HUMAN	Homeodomain-interacting protein kinase 1 / Homeodomain-interacting protein kinase 2	AVCST[pY]LQSR
	588425	459505	815959	828469	894362	1.03742e+06	806653	743065	939257	588425	0.49359	0.604001	0.818074	0.45509	0.33663	0.674663	0.638555	0.488795	0.0215343	0.0386781	KIRR1_HUMAN	Kin of IRRE-like protein 1	AVL[pY]ADYR
	18716.4	12829.7	19090.4	20602.9	27988.5	38650	22420.6	18749.6	9089.66	18716.4	0.138537	0.580526	1.04616	0.260515	0.0025566	-1.04201	0.588409	-0.259645	0.153831	0.5813	ZO2_HUMAN	Tight junction protein ZO-2	AYDPD[pY]ERAY[pS]PEYR
	9699.86	16125.3	14650.3	13736.1	17628.2	20187	15481.5	16157	14920.6	14650.3	-0.0929566	0.266951	0.462496	0.0796128	0.141228	0.0263717	0.212163	0.0824041	0.322045	0.131045	KPYM_HUMAN	Pyruvate kinase PKM	CDENILWLD[pY]K
	16617.8	12158.3	19420.2	16381	20938.1	20195.2	22494.1	22417.8	14102	16617.8	-0.0207127	0.333401	0.281283	0.436813	0.43191	-0.236831	0.19799	0.210631	0.214722	0.445863	CH60_HUMAN	60 kDa heat shock protein, mitochondrial	CEFQDA[pY]VLLSEK
	19655.4	23247.2	16333.8	23444.6	17205.9	18666.9	16728.2	17400	11841.2	19655.4	0.254331	-0.192025	-0.0744468	-0.232641	-0.175837	-0.731109	-0.00404694	-0.379862	0.978581	0.164118	TTYH3_HUMAN	Protein tweety homolog 3	CENTPLIGRE[pS]PPPS[pY]TSSMR
	5399.97	3270.31	3871.53	6034.85	6896.68	6152.63	4728	4812.4	4813.01	3871.53	0.640413	0.832996	0.668298	0.288324	0.31385	0.314034	0.713902	0.305403	0.00701001	0.000780966	SHC4_HUMAN	SHC-transforming protein 4	CSSV[pY]ENCLEQSR
	27019.4	26218.4	24015.5	22010.6	26017.4	28440.3	26782	27887.7	23461.1	26218.4	-0.252379	-0.0111014	0.117357	0.0306885	0.0890538	-0.160308	-0.0487078	-0.0135218	0.697132	0.874038	VINC_HUMAN	Vinculin	D[pY]LIDGSR
	68052.1	116008	51827.9	56885.4	112430	71207.1	60892	71788.8	43556.9	68052.1	-0.258582	0.724315	0.065382	-0.160387	0.0771198	-0.643738	0.177038	-0.242335	0.602728	0.371544	GAB1_HUMAN	GRB2-associated-binding protein 1	DASSQDC[pY]DIPR
	11034.8	10822.3	10566.4	12463	12575.7	15866.1	10765	11617.3	9042.73	10822.3	0.203646	0.216626	0.55194	-0.00766583	0.102264	-0.259179	0.324071	-0.0548605	0.104668	0.659092	FHL2_HUMAN	Four and a half LIM domains protein 2	DDFAYCLNCFCDL[pY]AK
	501332	146218	513879	451916	563523	573055	563023	355155	263758	501332	-0.149711	0.168709	0.192908	0.167427	-0.497317	-0.926553	0.0706356	-0.418814	0.587787	0.318755	CASL_HUMAN	Enhancer of filamentation 1	DEAGLREKD[pY]DFPPPMR
	5514.3	8117.06	3858.76	3284.69	5904.43	5110.62	3440.75	5196.42	4827.14	5514.3	-0.747422	0.0986204	-0.109679	-0.680454	-0.0856614	-0.192008	-0.252827	-0.319374	0.425193	0.223285	GBLP_HUMAN	Guanine nucleotide-binding protein subunit beta-2-like 1	DETN[pY]GIPQR
	129399	82286	239667	270001	278000	283394	349898	232011	204088	129399	1.06114	1.10326	1.13098	1.43511	0.842364	0.657364	1.09846	0.978278	0.000341501	0.052969	SNX18_HUMAN	Sorting nexin-18	DGDKLCVVLGPYGPEWQENP[pY]PFQCTIDDPTK
	4629.87	6599.96	2388.13	3210.6	3240.64	2617.9	4125.37	3743.03	2639.82	4629.87	-0.528127	-0.514691	-0.822559	-0.166447	-0.306766	-0.810533	-0.621793	-0.427915	0.0251229	0.160129	PDIA3_HUMAN	Protein disulfide-isomerase A3	DGEEAGA[pY]DGPR
	406109	239703	350272	404595	322634	356720	411652	330273	268200	350272	0.208003	-0.118577	0.0263151	0.232951	-0.0848153	-0.385165	0.0385803	-0.07901	0.722577	0.701236	CASL_HUMAN	Enhancer of filamentation 1	DGV[pY]DVPLHNPPDAK
	7382.72	10021.5	4724.53	3488.78	4355.75	5235.23	4808.54	5961.93	3814.19	7382.72	-1.08143	-0.761229	-0.495898	-0.618552	-0.308371	-0.952774	-0.779518	-0.626565	0.0440622	0.0780073	XYLK_HUMAN	Glycosaminoglycan xylosylkinase	DHVVEGEP[pY]AGYDR
	67395.1	72610.2	82386.8	69286.2	138857	108817	75379.1	86063.6	71796.1	72610.2	-0.0676034	0.935361	0.583662	0.0539934	0.245232	-0.0162651	0.483807	0.0943202	0.241372	0.350769	IGF1R_HUMAN / INSR_HUMAN	Insulin-like growth factor 1 receptor / Insulin receptor	DI[pY]ETDYYR
	79237	82629.9	95913.1	89189.9	153915	126667	93352.4	101761	94548.7	82629.9	0.110217	0.897403	0.616309	0.176024	0.300454	0.194395	0.541309	0.223624	0.143156	0.0287801	IGF1R_HUMAN / INSR_HUMAN	Insulin-like growth factor 1 receptor / Insulin receptor	DIYETD[pY]YR
	611149	547001	611146	552325	746734	788999	623285	523676	455217	611146	-0.145999	0.289079	0.368507	0.0283758	-0.222842	-0.424962	0.170529	-0.206476	0.397942	0.256003	SHB_HUMAN	SH2 domain-containing adapter protein B	DKVTIADD[pY]SDPFDAK
	9135.55	9192.94	9247.36	9418.52	13769.7	10292.6	10925.6	10111.5	8759.99	9192.94	0.034974	0.582904	0.163011	0.249116	0.137401	-0.0695972	0.260296	0.10564	0.25637	0.375271	ACTB_HUMAN / ACTG_HUMAN	Actin, cytoplasmic 1 / Actin, cytoplasmic 2	DL[pY]ANTVLSGGTTMYPGIADR
	12903.8	13498.8	16209.9	12184.4	14406.7	18412.2	22471.4	16659.5	19146.7	13498.8	-0.147793	0.0939121	0.447833	0.735255	0.303513	0.504262	0.131317	0.514343	0.526986	0.0540857	ANXA2_HUMAN	Annexin A2	DL[pY]DAGVK
	95464.4	53200.5	85270.7	62223.7	86907	90399.6	86862.9	74819.2	66798	85270.7	-0.454586	0.0274235	0.084267	0.0266898	-0.188641	-0.352245	-0.114299	-0.171399	0.572549	0.258688	ACTA_HUMAN / ACTBL_HUMAN / ACTB_HUMAN / ACTC_HUMAN / ACTG_HUMAN / ACTH_HUMAN / ACTS_HUMAN	Actin, aortic smooth muscle / Beta-actin-like protein 2 / Actin, cytoplasmic 1 / Actin, alpha cardiac muscle 1 / Actin, cytoplasmic 2 / Actin, gamma-enteric smooth muscle / Actin, alpha skeletal muscle	DLTD[pY]LMK
	6660.52	3591.41	7283.16	6455.06	8354.21	6523.5	6741.97	7022.71	3908.03	6660.52	-0.0452043	0.326869	-0.0299896	0.0175349	0.0763921	-0.769195	0.0838915	-0.225089	0.561464	0.495761	P85A_HUMAN	Phosphatidylinositol 3-kinase regulatory subunit alpha	DQ[pY]LMWLTQK
	134797	129756	80477.6	58946.9	85542.8	93693.9	84281.1	76269.5	79964.4	129756	-1.13831	-0.60108	-0.469771	-0.622517	-0.76662	-0.698368	-0.736387	-0.695835	0.0692138	0.0035582	ACTA_HUMAN / ACTB_HUMAN / ACTC_HUMAN / ACTG_HUMAN / ACTH_HUMAN / ACTS_HUMAN	Actin, aortic smooth muscle / Actin, cytoplasmic 1 / Actin, alpha cardiac muscle 1 / Actin, cytoplasmic 2 / Actin, gamma-enteric smooth muscle / Actin, alpha skeletal muscle	DS[pY]VGDEAQSK
	62111.3	61844.1	63242.2	63462	66505.7	67875.4	68056.9	59125.7	72126.3	62111.3	0.0310363	0.0986213	0.128034	0.131885	-0.0710696	0.21567	0.0858973	0.0921618	0.0959378	0.392118	RL10A_HUMAN	60S ribosomal protein L10a	DTL[pY]EAVR
	20291	17217.8	20519.5	16488	23086.7	22281.7	21754.1	17403.4	16968.8	20291	-0.299423	0.186218	0.13502	0.100444	-0.22147	-0.257956	0.00727149	-0.126327	0.966643	0.382799	RBMX_HUMAN / RMXL1_HUMAN	RNA-binding motif protein, X chromosome / RNA binding motif protein, X-linked-like-1	DV[pY]LSPR
	850902	535403	1.23348e+06	1.2037e+06	1.60266e+06	1.4593e+06	1.26899e+06	1.07584e+06	1.03112e+06	850902	0.500412	0.913401	0.778216	0.576617	0.338394	0.277142	0.730676	0.397384	0.0265818	0.0489873	BCAR1_HUMAN	Breast cancer anti-estrogen resistance protein 1	DVPDGPLLREET[pY]DVPPAFAK
	5914.93	3923.16	7437.48	6446.41	6920.86	7332.59	5283.52	6529.16	5850.05	5914.93	0.124136	0.226592	0.309964	-0.162862	0.142537	-0.0159117	0.22023	-0.0120789	0.0547008	0.903594	VIME_HUMAN	Vimentin	E[oxM]EENFAVEAAN[pY]QDTIGR
	19612.7	29136.5	35328.7	31254.3	46592.6	52276.3	55920.6	47193.1	45931.3	29136.5	0.101228	0.677274	0.843331	0.940554	0.695751	0.656653	0.540611	0.764319	0.138062	0.0132418	AINX_HUMAN / DESM_HUMAN / NFH_HUMAN / NFL_HUMAN / NFM_HUMAN / VIME_HUMAN	Alpha-internexin / Desmin / Neurofilament heavy polypeptide / Neurofilament light polypeptide / Neurofilament medium polypeptide / Vimentin	E[pY]QDLLNVK
	96744.1	91549.4	122017	112219	120390	133846	109542	107288	101094	96744.1	0.214077	0.315471	0.468327	0.179238	0.149249	0.0634489	0.332625	0.130645	0.0459766	0.0638477	KPYM_HUMAN	Pyruvate kinase PKM	EAEAAI[pY]HLQLFEELR
	1.57481e+06	1.10887e+06	1.71949e+06	1.69784e+06	1.62953e+06	1.84914e+06	1.8797e+06	1.47671e+06	1.45716e+06	1.57481e+06	0.108524	0.0492849	0.231682	0.255329	-0.0927903	-0.112015	0.12983	0.0168412	0.13691	0.900734	SG223_HUMAN	Tyrosine-protein kinase SgK223	EATQPEPI[pY]AESTK
	23623.1	25851.8	16847.7	13480.9	14463	16170.6	21025.6	16405.1	12838	23623.1	-0.809286	-0.707832	-0.546831	-0.168054	-0.526058	-0.879775	-0.687983	-0.524629	0.0121119	0.125207	H90B3_HUMAN / H90B4_HUMAN / HS90A_HUMAN / HS90B_HUMAN	Putative heat shock protein HSP 90-beta-3 / Putative heat shock protein HSP 90-beta 4 / Heat shock protein HSP 90-alpha / Heat shock protein HSP 90-beta	EDQTE[pY]LEER
	331795	168779	230729	285928	335531	360976	284088	221112	191568	230729	0.309452	0.540248	0.645704	0.300139	-0.0614203	-0.268337	0.498468	-0.00987299	0.0374615	0.958011	ANS1A_HUMAN	Ankyrin repeat and SAM domain-containing protein 1A	EEDEHP[pY]ELLLTAETK
	138145	106199	112859	100616	89796.3	96722.5	101356	91771.7	89522.9	112859	-0.165657	-0.32979	-0.222593	-0.155084	-0.298397	-0.334189	-0.239347	-0.262557	0.0381175	0.0407968	ITSN2_HUMAN	Intersectin-2	EEPEAL[pY]AAVNK
	7590.03	5968.03	8418.89	6974.72	11816.5	10248.2	7830.86	10590.4	8866.08	7590.03	-0.12197	0.638621	0.433198	0.0450641	0.480584	0.22419	0.316617	0.249946	0.298066	0.186571	EZRI_HUMAN	Ezrin	EGILSDEI[pY]CPPETAVLLGSYAVQAK
	16469.4	10305	21011	24529.9	28877.1	30457.9	21336.9	23504.6	25057.3	16469.4	0.574751	0.810134	0.887025	0.373561	0.513153	0.605443	0.757303	0.497386	0.0150399	0.0178723	EPHA3_HUMAN	Ephrin type-A receptor 3	EIFTGVE[pY]SSCDTIAK
	79025.6	72587.1	91620.5	86447.6	138113	123149	103845	91684.3	76577.5	79025.6	0.129506	0.805456	0.640018	0.394036	0.214356	-0.0453988	0.524994	0.187664	0.123041	0.279056	H90B2_HUMAN / HS902_HUMAN / HS90A_HUMAN / HS90B_HUMAN	Putative heat shock protein HSP 90-beta 2 / Putative heat shock protein HSP 90-alpha A2 / Heat shock protein HSP 90-alpha / Heat shock protein HSP 90-beta	EK[pY]IDQEELNK
	4527.78	2228.83	4186.26	3610.12	3895.91	5332.2	5032.99	3670.57	5523.97	4186.26	-0.213617	-0.103704	0.349069	0.265752	-0.189657	0.400044	0.010583	0.158713	0.956582	0.467623	HNRPU_HUMAN	Heterogeneous nuclear ribonucleoprotein U	EKP[pY]FPIPEEYTFIQNVPLEDR
	8654.56	8182.59	8726.53	8806.08	12431	11831.2	9101.53	9746.06	9099.53	8654.56	0.0250406	0.522407	0.451068	0.072649	0.171359	0.0723316	0.332839	0.105447	0.16529	0.0853608	RIN1_HUMAN	Ras and Rab interactor 1	EKPAQDPL[pY]DVPNASGGQAGGPQRPGR
	679866	596936	872644	1.02607e+06	1.21623e+06	1.30114e+06	1.12321e+06	860187	674890	679866	0.5938	0.839096	0.936454	0.724307	0.339399	-0.0105993	0.789783	0.351035	0.0162556	0.239941	SHC1_HUMAN	SHC-transforming protein 1	ELFDDPS[pY]VNVQNLDK
	24823.2	26897.9	30637.3	30432.5	40885.5	45529.1	33358.6	33975.3	29333.4	26897.9	0.178122	0.604095	0.759298	0.310568	0.336992	0.125051	0.513838	0.257537	0.0978308	0.0609714	VIME_HUMAN	Vimentin	EMEENFAVEAAN[pY]QDTIGR
	60834.2	47751.6	84787.7	69771.2	90968.2	86804.8	71970	65957	65429.8	60834.2	0.19775	0.58048	0.512893	0.242513	0.116644	0.105065	0.430374	0.154741	0.0675721	0.072244	ELMO2_HUMAN	Engulfment and cell motility protein 2	EPSSYDFV[pY]HYG
	36320.9	25950.6	50651.9	41475.3	56551.4	57258.3	41844.7	44158.7	43493.2	36320.9	0.19145	0.638762	0.656685	0.204242	0.281897	0.25999	0.495632	0.248709	0.0827418	0.0085279	ELMO2_HUMAN	Engulfment and cell motility protein 2	EPSSYDFVYH[pY]G
	5984.2	3673.69	5176.84	5073.26	4739.17	5362.91	5858.13	3867.53	5867.98	5176.84	-0.0291587	-0.127437	0.050944	0.178368	-0.42066	0.180793	-0.0352173	-0.0204998	0.565249	0.927741	T106C_HUMAN	Transmembrane protein 106C	EQEEAIAQFP[pY]VEFTGR
	67956.3	58006.2	77258.6	52757.1	99947.7	102000	72669.5	66170.3	48062.5	67956.3	-0.36524	0.556567	0.585892	0.0967429	-0.0384225	-0.499695	0.259073	-0.147125	0.494	0.500751	PARD3_HUMAN	Partitioning defective 3 homolog	ERD[pY]AEIQDFHR
	120554	121517	196343	184506	338545	253452	194099	193460	145226	121517	0.602505	1.47818	1.06055	0.67563	0.670876	0.257135	1.04708	0.534547	0.0536729	0.0612196	SHIP2_HUMAN	Phosphatidylinositol 3,4,5-trisphosphate 5-phosphatase 2	ERL[pY]EWISIDKDEAGAK
	25148.9	18291.3	14257.3	17387.9	13292.6	16451.2	15085.8	16733.8	9867.8	18291.3	-0.0730742	-0.460533	-0.152963	-0.277969	-0.128392	-0.890357	-0.228857	-0.43224	0.192261	0.20485	PKHG1_HUMAN	Pleckstrin homology domain-containing family G member 1	ETDGDEDD[pY]VEIK[pS]EEDESELELSHNR
	42087.4	29469.8	67960.4	47683.1	67380.1	74785.5	80027.2	54109.5	59183.5	42087.4	0.180091	0.678934	0.829371	0.927103	0.362496	0.491808	0.562799	0.593802	0.103099	0.0736897	ARPC3_HUMAN	Actin-related protein 2/3 complex subunit 3	ETKDTDIVDEAI[pY]YFK
	83311	87960.3	134860	108451	143294	146885	123742	130244	113266	87960.3	0.302114	0.704054	0.739758	0.49241	0.566292	0.364796	0.581975	0.4745	0.0535034	0.0150374	ELMO2_HUMAN	Engulfment and cell motility protein 2	EVCDGWSLPNPE[pY]YTLR
	17937.1	14216.8	24834.2	19043	25488	24529.5	21464.8	24409.8	17115.9	17937.1	0.0863189	0.506875	0.451571	0.259028	0.444516	-0.0676088	0.348255	0.211978	0.118544	0.292436	JAK2_HUMAN	Tyrosine-protein kinase JAK2	EVGD[pY]GQLHETEVLLK
	30128.3	36078	40501.6	35305.4	47896.1	53403.6	37439.3	44152.8	43759.7	36078	-0.0312315	0.408789	0.565818	0.0534352	0.291386	0.278481	0.314458	0.207768	0.220511	0.114915	DCBD2_HUMAN	Discoidin, CUB and LCCL domain-containing protein 2	EVTTVLQADSAE[pY]AQPLVGGIVGTLHQR
	37164.2	45191.6	53025.4	48005.9	63979.1	56581.4	55946.4	56748.3	43135.8	45191.6	0.0871574	0.501545	0.324271	0.30799	0.328522	-0.0671694	0.304325	0.189781	0.126686	0.278033	P85B_HUMAN	Phosphatidylinositol 3-kinase regulatory subunit beta	EYDQL[pY]EEYTR
	126677	136285	125900	124822	160842	125046	134504	147953	95687.7	126677	-0.0212794	0.344493	-0.0186985	0.0865002	0.22399	-0.404746	0.101505	-0.0314186	0.491367	0.884366	P55G_HUMAN / P85A_HUMAN	Phosphatidylinositol 3-kinase regulatory subunit gamma / Phosphatidylinositol 3-kinase regulatory subunit alpha	EYDRL[pY]EEYTR
	15653.8	20216.9	13897.5	17065.3	18732.6	19127.7	16202.7	15321.7	13394.8	15653.8	0.124555	0.259041	0.289155	0.0497241	-0.0309366	-0.224838	0.22425	-0.0686834	0.0473286	0.487977	NP1L1_HUMAN / NP1L4_HUMAN	Nucleosome assembly protein 1-like 1 / Nucleosome assembly protein 1-like 4	F[pY]EEVHDLER
	9887.12	14706.7	9802.5	10766.8	12120.3	11740.4	9648.01	11008.8	8818.08	9887.12	0.122968	0.293802	0.247862	-0.035319	0.155038	-0.165085	0.221544	-0.0151221	0.0491944	0.885728	EIF1B_HUMAN / EIF1_HUMAN	Eukaryotic translation initiation factor 1b / Eukaryotic translation initiation factor 1	FACNGTVIEHPE[pY]GEVIQLQGDQR
	1.77478e+06	2.06108e+06	1.42411e+06	1.60928e+06	1.5319e+06	1.46754e+06	1.62945e+06	1.75193e+06	1.40668e+06	1.77478e+06	-0.141224	-0.212321	-0.274244	-0.123257	-0.0187014	-0.335348	-0.209263	-0.159102	0.03211	0.229751	VIME_HUMAN	Vimentin	FAN[pY]IDK
	6381.89	11353.4	7173.21	8525.67	9965.91	9078.53	8508.48	10480.4	6921.47	7173.21	0.249194	0.474383	0.339841	0.246283	0.547006	-0.0515391	0.354473	0.24725	0.0324108	0.288743	TBA1A_HUMAN / TBA1B_HUMAN / TBA1C_HUMAN / TBA3C_HUMAN / TBA3E_HUMAN / TBA4A_HUMAN / TBA8_HUMAN	Tubulin alpha-1A chain / Tubulin alpha-1B chain / Tubulin alpha-1C chain / Tubulin alpha-3C/D chain / Tubulin alpha-3E chain / Tubulin alpha-4A chain / Tubulin alpha-8 chain	FDGALNVDLTEFQTNLVP[pY]PR
	1.37016e+06	794352	1.48611e+06	1.60538e+06	1.54198e+06	1.75951e+06	1.63458e+06	1.19976e+06	1.16628e+06	1.37016e+06	0.228566	0.170436	0.360822	0.254572	-0.191603	-0.232431	0.253275	-0.0564871	0.0460748	0.751924	PAXI_HUMAN	Paxillin	FIHQQPQSS[pS]PV[pY]GSSAK
	15992.8	12981.7	16787.3	20307.1	16132.8	19231.2	15006.9	15988	15537.8	15992.8	0.344555	0.012574	0.266026	-0.091799	-0.000439637	-0.0416469	0.207719	-0.0446285	0.173841	0.233187	EPHB4_HUMAN	Ephrin type-B receptor 4	FLEENSSDPT[pY]TSSLGGK
	3047.46	3235.5	3362.96	4901.92	4352.6	2855.98	3408.27	4789.89	3321.92	3235.5	0.599357	0.427889	-0.180003	0.07505	0.566004	0.0380305	0.282414	0.226361	0.354763	0.314831	PARD3_HUMAN	Partitioning defective 3 homolog	FSPDSQ[pY]IDNR
	10586.8	10876.7	13033.8	10808	11136.7	10253.6	9650.96	9808.6	10254.8	10876.7	-0.00913553	0.034074	-0.0851092	-0.172497	-0.149122	-0.084936	-0.0200569	-0.135518	0.622932	0.0353423	RU17_HUMAN	U1 small nuclear ribonucleoprotein 70 kDa	G[pY]AFIEYEHER
	47904	53670.8	71651.3	58908.6	75247.5	72319.6	72235.8	69387.2	63302.3	53670.8	0.134342	0.487506	0.43025	0.428578	0.370532	0.238122	0.350699	0.345744	0.0851235	0.0255579	PDLI4_HUMAN	PDZ and LIM domain protein 4	G[pY]FFLDER
	145449	192363	176725	148225	234118	223687	252785	215421	206437	176725	-0.253723	0.405728	0.339975	0.516402	0.28565	0.224191	0.163993	0.342081	0.51611	0.0614451	ACTB_HUMAN / ACTG_HUMAN	Actin, cytoplasmic 1 / Actin, cytoplasmic 2	G[pY]SFTTTAER
	49595.3	45750.6	54342.4	41497.6	52352.2	60043.2	60746.5	59069.4	55168.6	49595.3	-0.257175	0.078047	0.275796	0.292598	0.252208	0.153644	0.0322229	0.232816	0.855068	0.0300118	KPYM_HUMAN	Pyruvate kinase PKM	GD[pY]PLEAVR
	86178.2	89866.7	89200.5	163060	253977	208577	162764	113366	69872.8	89200.5	0.870276	1.50957	1.22546	0.867659	0.345864	-0.35232	1.20177	0.287068	0.0228701	0.501932	GAB1_HUMAN	GRB2-associated-binding protein 1	GDKQVE[pY]LDLDLDSGK
	1.42371e+07	1.08486e+07	1.98648e+07	1.49705e+07	1.79306e+07	2.13035e+07	1.88235e+07	1.65314e+07	1.52582e+07	1.42371e+07	0.0724679	0.332773	0.581436	0.402881	0.215556	0.0999295	0.328892	0.239456	0.154606	0.113256	GSK3A_HUMAN / GSK3B_HUMAN	Glycogen synthase kinase-3 alpha / Glycogen synthase kinase-3 beta	GEPNVS[pY]ICSR
	63680.4	28629.4	35632.2	29099.7	27116	34988.1	27454.1	24261.3	17817.1	35632.2	-0.292177	-0.39404	-0.0263193	-0.376161	-0.554527	-0.999917	-0.237512	-0.643535	0.162581	0.0739723	SHB_HUMAN	SH2 domain-containing adapter protein B	GESAG[pY]MEPYEAQR
	7777.12	7943.6	9168.43	8914.77	9564.74	8205.1	10766	9317.4	7937.47	7943.6	0.166404	0.267932	0.0467273	0.438611	0.230133	-0.00111486	0.160354	0.222543	0.128909	0.221805	TBB2A_HUMAN / TBB2B_HUMAN / TBB3_HUMAN / TBB4B_HUMAN / TBB5_HUMAN	Tubulin beta-2A chain / Tubulin beta-2B chain / Tubulin beta-3 chain / Tubulin beta-4B chain / Tubulin beta chain	GH[pY]TEGAELVDSVLDVVR
	105554	112089	131723	116575	158207	164312	136729	107281	89477.3	112089	0.056613	0.497166	0.551793	0.286672	-0.0632473	-0.325054	0.368524	-0.0338765	0.143087	0.866036	SHB_HUMAN	SH2 domain-containing adapter protein B	GIQL[pY]DTPYEPEGQSVDSDSESTVSPR
	2.30316e+06	1.3661e+06	2.16389e+06	1.47882e+06	1.28195e+06	1.03869e+06	1.02005e+06	962443	1.03391e+06	2.16389e+06	-0.549178	-0.755289	-1.05886	-1.08498	-1.16885	-1.06551	-0.787775	-1.10645	0.0335415	0.000819988	AT1A1_HUMAN	Sodium/potassium-transporting ATPase subunit alpha-1	GIVV[pY]TGDR
	25860.6	19812.3	25612.9	25703.1	27096.5	28393.7	35946.3	21499.9	18719	25612.9	0.00507341	0.0812358	0.1487	0.488971	-0.252537	-0.452366	0.0783365	-0.0719771	0.199602	0.825001	PEAK1_HUMAN	Pseudopodium-enriched atypical kinase 1	GLDIES[pY]D[pS]LERPLRK
	141170	112999	219714	206681	312329	278964	227605	208861	195948	141170	0.549971	1.14563	0.982645	0.689096	0.565106	0.473038	0.892749	0.575747	0.0374228	0.0116152	BCAR1_HUMAN	Breast cancer anti-estrogen resistance protein 1	GPNGRDPLLEV[pY]DVPPSVEK
	11227.2	11247.6	15185.7	10142	16009.1	15791	13348.8	13737.3	11515.4	11247.6	-0.14928	0.509274	0.489487	0.247096	0.288483	0.0339506	0.28316	0.189843	0.320682	0.137763	SRC8_HUMAN	Src substrate cortactin	GPVSGTEPEPV[pY]SMEAADYR
	12781.6	15015.2	18878.8	13123.2	23797	23211.7	17610.8	19947.3	19967.2	15015.2	-0.1943	0.664356	0.628431	0.230037	0.409771	0.411206	0.366162	0.350338	0.321629	0.0282372	UFO_HUMAN	Tyrosine-protein kinase receptor UFO	GQTPYPGVENSEI[pY]DYLR
	26900.8	26964.5	41187.6	32349.5	49137.1	46302.4	30926.3	32326.2	33092.5	26964.5	0.262683	0.865752	0.780026	0.197774	0.261644	0.295443	0.636154	0.25162	0.0776084	0.0127059	EGFR_HUMAN	Epidermal growth factor receptor	GSHQISLDNPD[pY]QQDFFPK
	38554	25712.6	21657	13338	25832.1	26858	16476.1	16761.1	23246.3	25712.6	-0.946932	0.00668844	0.0628793	-0.642098	-0.617358	-0.145472	-0.292455	-0.468309	0.466254	0.101277	EGFR_HUMAN	Epidermal growth factor receptor	GSTAENAE[pY]LR
	78094.9	68491.9	72748.6	55986.1	64138.7	65614.4	66941.8	63403.9	47053.8	72748.6	-0.377852	-0.181723	-0.148908	-0.120011	-0.198347	-0.628609	-0.236161	-0.315656	0.0806724	0.183977	COF1_HUMAN	Cofilin-1	HELQANC[pY]EEVKDR
	86544.3	61735.9	87903.7	101310	95664.4	97676.1	91945.6	79060.4	67707.5	86544.3	0.22727	0.144544	0.174567	0.0873425	-0.130483	-0.354123	0.182127	-0.132421	0.017171	0.407908	GIT1_HUMAN	ARF GTPase-activating protein GIT1	HG[pS]GADSD[pY]ENTQSGDPLLGLEGK
	47384.6	64003.1	62020.2	70371.2	84041.8	76160.9	64257.5	66888.8	58914.2	62020.2	0.182247	0.438368	0.296312	0.0511264	0.109027	-0.0741232	0.305642	0.0286767	0.0540326	0.64874	BCAR1_HUMAN	Breast cancer anti-estrogen resistance protein 1	HLLAPGPQDI[pY]DVPPVR
	111951	92192.3	68472	82612.8	82531.1	89078.1	58533.3	63210.8	49383.5	92192.3	-0.158281	-0.159709	-0.0495757	-0.65539	-0.544476	-0.900619	-0.122522	-0.700162	0.0783533	0.021846	MK14_HUMAN	Mitogen-activated protein kinase 14	HTDDE[oxM]TG[pY]VATR
	658368	380754	301816	432250	436952	445177	306958	278471	199473	380754	0.183009	0.198617	0.225521	-0.310818	-0.451333	-0.932661	0.202382	-0.564937	0.00374236	0.0954406	MK14_HUMAN	Mitogen-activated protein kinase 14	HTDDEMTG[pY]VATR
	28851.8	36011.9	29187.5	32509.6	35572.6	37067.1	38276.6	27372.4	26060.5	29187.5	0.155512	0.285412	0.344788	0.391109	-0.0926285	-0.16349	0.261904	0.0449969	0.0426458	0.820383	CTND1_HUMAN	Catenin delta-1	HYEDGYPGGSDN[pY]GSLSR
	81241.5	95503.1	91308.5	103810	99424.2	95854.5	76126.6	89257.4	86472.3	91308.5	0.185119	0.122848	0.0700962	-0.262348	-0.0327781	-0.0785115	0.126021	-0.124546	0.0630697	0.217836	EPHB1_HUMAN / EPHB2_HUMAN	Ephrin type-B receptor 1 / Ephrin type-B receptor 2	I[pY]IDPFTYEDPNEAVR
	428101	431507	476313	436550	446838	488089	470789	459097	453470	431507	0.016761	0.0503663	0.17776	0.125697	0.089413	0.0716227	0.0816291	0.0955776	0.23788	0.0266126	KPYM_HUMAN	Pyruvate kinase PKM	I[pY]VDDGLISLQVK
	1.98978e+06	2.5937e+06	1.77249e+06	3.44509e+06	4.61791e+06	3.20573e+06	2.60014e+06	2.69624e+06	1.65747e+06	1.98978e+06	0.791934	1.21463	0.688045	0.385981	0.438339	-0.26362	0.898204	0.1869	0.030671	0.494815	MK03_HUMAN	Mitogen-activated protein kinase 3	IADPEHDHTGFLTE[pY]VATR
	13190.7	13363.6	16166.2	21509.6	15639	14203.1	18496.9	16067.1	14048.6	13363.6	0.686677	0.22684	0.0878973	0.468978	0.265804	0.0721207	0.333805	0.268967	0.206357	0.143423	PKHG1_HUMAN	Pleckstrin homology domain-containing family G member 1	IAEYSQL[pY]DQIVFR
	6418.39	6789.4	7555.38	5803.53	5426.08	5785.94	7266.4	5801.78	6040.15	6789.4	-0.226353	-0.323373	-0.230734	0.0979573	-0.226788	-0.168701	-0.260154	-0.0991771	0.0144669	0.425766	RS10_HUMAN	40S ribosomal protein S10	IAI[pY]ELLFK
	48473.6	40992.7	45615.3	57228.4	60915.3	53667.1	61455.1	54675.6	46200.7	45615.3	0.327214	0.417286	0.234522	0.430015	0.261379	0.0183966	0.326341	0.236597	0.0251569	0.186195	DOK1_HUMAN	Docking protein 1	IAPCPSQDSL[pY]SDPLDSTSAQAGEGVQR
	34856.9	36044.4	46233.6	40487.6	45946.6	43779.6	45151.6	40964.3	37457.9	36044.4	0.167708	0.350183	0.280486	0.325004	0.184592	0.0554977	0.266126	0.188364	0.0376667	0.136578	SETLP_HUMAN / SET_HUMAN	Protein SETSIP / Protein SET	IDFYFDENP[pY]FENK
	29986.9	43357	22260	27199.9	22009.5	20511.2	20275.7	24323.8	20496.8	29986.9	-0.140728	-0.446204	-0.547923	-0.564582	-0.30196	-0.548929	-0.378285	-0.471824	0.0906207	0.0309918	RL35A_HUMAN	60S ribosomal protein L35a	IEGV[pY]AR
	1.9814e+07	2.20203e+07	2.50852e+07	2.61885e+07	2.87833e+07	2.9375e+07	2.28306e+07	2.55748e+07	2.17707e+07	2.20203e+07	0.2501	0.386398	0.415755	0.0521358	0.215889	-0.0164473	0.350751	0.083859	0.0205206	0.347794	CDK1_HUMAN / CDK2_HUMAN / CDK3_HUMAN	Cyclin-dependent kinase 1 / Cyclin-dependent kinase 2 / Cyclin-dependent kinase 3	IGEGT[pY]GVVYK
	182768	237137	168770	224956	184050	181749	192476	216627	175589	182768	0.299623	0.0100819	-0.00807104	0.0746616	0.245199	-0.0578145	0.100545	0.0873486	0.419314	0.424204	PLCG1_HUMAN	1-phosphatidylinositol 4,5-bisphosphate phosphodiesterase gamma-1	IGTAEPD[pY]GALYEGR
	15282	17172.3	27775.9	22663.5	30404.3	29718	29853.7	25817.7	24570	17172.3	0.400285	0.82419	0.791252	0.797826	0.588279	0.516815	0.671909	0.634307	0.0386891	0.017217	RLA0L_HUMAN / RLA0_HUMAN	60S acidic ribosomal protein P0-like / 60S acidic ribosomal protein P0	IIQLLDD[pY]PK
	14173.3	16520.5	19972	18622.7	24805.2	19867.8	20605.7	21908.8	18027.6	16520.5	0.1728	0.586381	0.266168	0.318782	0.407248	0.125942	0.341783	0.283991	0.112125	0.0759083	CH60_HUMAN	60 kDa heat shock protein, mitochondrial	IQEIIEQLDVTTSE[pY]EKEK
	359556	381319	460669	383894	537631	434406	476238	482457	396521	381319	0.00970765	0.495617	0.188047	0.320683	0.339402	0.0563986	0.231124	0.238828	0.244941	0.120489	PTN11_HUMAN	Tyrosine-protein phosphatase non-receptor type 11	IQNTGD[pY]YDLYGGEK
	20132.2	26728.9	10560.7	14420.2	15917.9	14036.5	15683.7	14863.1	13383.9	20132.2	-0.481408	-0.338852	-0.520318	-0.360231	-0.437764	-0.589002	-0.446859	-0.462332	0.0148972	0.020464	TBB2A_HUMAN / TBB2B_HUMAN / TBB4B_HUMAN / TBB5_HUMAN	Tubulin beta-2A chain / Tubulin beta-2B chain / Tubulin beta-4B chain / Tubulin beta chain	IREE[pY]PDR
	14781.9	8898.53	19826.5	14478.5	21463.2	15044.2	16371.3	14791.7	10908	14781.9	-0.029924	0.53803	0.0253715	0.147333	0.000952064	-0.438448	0.177826	-0.0967211	0.429051	0.637814	DPYL2_HUMAN / DPYL3_HUMAN	Dihydropyrimidinase-related protein 2 / Dihydropyrimidinase-related protein 3	IVNDDQSF[pY]ADIYMEDGLIK
	45999.1	50381.5	55177.7	59552.2	66142.6	65954.7	52569.4	58782.1	53022.9	50381.5	0.24126	0.392684	0.38858	0.0613283	0.222482	0.0737193	0.340841	0.119176	0.0206916	0.14797	EPHB1_HUMAN / EPHB2_HUMAN	Ephrin type-B receptor 1 / Ephrin type-B receptor 2	IYIDPFT[pY]EDPNEAVR
	584033	981126	438226	525537	491385	437839	375076	493463	419585	584033	-0.152259	-0.249197	-0.41565	-0.638867	-0.243109	-0.477087	-0.272369	-0.453021	0.0713149	0.0586986	UFO_HUMAN	Tyrosine-protein kinase receptor UFO	IYNGD[pY]YR
	7.72625e+06	1.16005e+07	5.44351e+06	8.2608e+06	6.00384e+06	5.35344e+06	5.33904e+06	6.5048e+06	5.38903e+06	7.72625e+06	0.0965128	-0.363882	-0.529302	-0.533188	-0.248263	-0.519742	-0.265557	-0.433731	0.291856	0.0428698	DYR1A_HUMAN / DYR1B_HUMAN	Dual specificity tyrosine-phosphorylation-regulated kinase 1A / Dual specificity tyrosine-phosphorylation-regulated kinase 1B	IYQ[pY]IQSR
	11377.5	16664.4	8751.42	10090.7	17702	10000.8	9380.55	12340	8252.79	11377.5	-0.173146	0.637736	-0.186058	-0.278434	0.117169	-0.463224	0.0928438	-0.208163	0.765759	0.348037	GAB1_HUMAN	GRB2-associated-binding protein 1	KDASSQDC[pY]DIPR
	25059.5	19945.4	31692.4	28246.1	27722.6	27586.2	17498	24741.9	26326.2	25059.5	0.172693	0.145703	0.138586	-0.518169	-0.0184036	0.0711385	0.152327	-0.155145	0.00461831	0.486545	YES_HUMAN	Tyrosine-protein kinase Yes	KDPDERPTFEYIQSFLEDYFTATEPQ[pY]QPGENL
	17215.4	14679.9	24495.7	20482.5	25293.9	27360.7	24550.7	21933.1	17458.9	17215.4	0.250685	0.555084	0.668399	0.512061	0.349408	0.0202551	0.491389	0.293908	0.0587946	0.179253	TWF1_HUMAN	Twinfilin-1	KIEIDNGDELTADFL[pY]EEVHPK
	10652.1	10427.8	16211.3	14873.6	18991.5	19467.5	16071.8	14465.7	11544.6	10652.1	0.481617	0.834218	0.86993	0.593389	0.441502	0.116086	0.728588	0.383659	0.0277283	0.112407	TWF2_HUMAN	Twinfilin-2	KIEIGDGAELTAEFL[pY]DEVHPK
	42111.7	34731.6	53545.3	71303.4	91691.6	88424.4	69032.6	50982.8	48373.3	42111.7	0.759751	1.12257	1.07022	0.713058	0.275791	0.199993	0.984182	0.39628	0.012979	0.131452	TENS3_HUMAN	Tensin-3	KL[pS]LGQ[pY]DNDAGGQLPFSK
	28214.4	16217.6	42392.2	34846	48758.6	59220.1	43056.6	34276	34830.3	28214.4	0.304561	0.789224	1.06965	0.609801	0.280766	0.303909	0.721147	0.398159	0.084092	0.0641678	FERM2_HUMAN	Fermitin family homolog 2	KLDDQSEDEALELEGPLITPGSGSI[pY]SSPGLYSK
	120603	120326	187068	149493	160765	174554	178031	165630	161647	120603	0.309812	0.414686	0.533412	0.561867	0.457703	0.422586	0.419303	0.480719	0.0229154	0.0074837	TENS3_HUMAN	Tensin-3	KLSLGQ[pY]DNDAGGQLPFSK
	19849.5	17557.6	26285.6	19334	31929.5	29559.2	26898.2	25375.6	20055.5	19849.5	-0.0379585	0.685791	0.574506	0.438408	0.35434	0.0149003	0.407446	0.269216	0.211874	0.173084	PYRG1_HUMAN	CTP synthase 1	KLYGDAD[pY]LEER
	68078.7	48266.9	62968.2	60406.2	67698.1	69754.9	75006.1	61336.4	50104.1	62968.2	-0.0599259	0.104493	0.147672	0.252384	-0.0378789	-0.329693	0.0640798	-0.0383957	0.417593	0.840493	ACK1_HUMAN	Activated CDC42 kinase 1	KPT[pY]DPVSEDQDPLSSDFK
	184707	167673	285785	237322	320781	335740	314112	250335	228042	184707	0.361602	0.796348	0.862103	0.766039	0.438619	0.304056	0.673351	0.502905	0.0503137	0.067015	ACK1_HUMAN	Activated CDC42 kinase 1	KPT[pY]DPVSEDQDPLSSDFKR
	34040.3	34665.2	34159.8	34396.5	50272.2	44446.2	40516.7	41356	35086.9	34159.8	0.00996258	0.557464	0.37976	0.24622	0.275799	0.038633	0.315729	0.186884	0.189357	0.129223	TM1L2_HUMAN	TOM1-like protein 2	KTVT[pY]EDPQAVGGLASALDNR
	100114	77788.8	121193	123950	149982	149869	154302	121671	108703	100114	0.30811	0.583147	0.582051	0.624112	0.281336	0.118742	0.491103	0.341397	0.0330024	0.148956	DYR1A_HUMAN	Dual specificity tyrosine-phosphorylation-regulated kinase 1A	KVYNDGYDDDN[pY]DYIVK
	65397.8	75297	22839.2	31694	23511.4	23877.4	26751.9	34201.6	20688.3	65397.8	-1.04503	-1.47588	-1.4536	-1.2896	-0.93518	-1.66043	-1.32484	-1.29507	0.0109908	0.0251562	P55G_HUMAN / P85A_HUMAN	Phosphatidylinositol 3-kinase regulatory subunit gamma / Phosphatidylinositol 3-kinase regulatory subunit alpha	L[pY]EEYTR
	66298.1	88088.6	86293.4	95913.2	149309	121582	92993.3	105265	76561.6	86293.4	0.152479	0.79098	0.494605	0.107877	0.286698	-0.172628	0.479355	0.0739823	0.121661	0.635566	SHIP2_HUMAN	Phosphatidylinositol 3,4,5-trisphosphate 5-phosphatase 2	L[pY]EWISIDKDEAGAK
	16336.4	20573.6	13770	18755.6	15033.3	17015.4	14770.2	14662.6	13083.6	16336.4	0.199233	-0.119929	0.0587504	-0.145403	-0.155955	-0.320334	0.0460182	-0.207231	0.667686	0.067241	K1C18_HUMAN	Keratin, type I cytoskeletal 18	LAS[pY]LDR
	41175.9	53455.5	49285.4	57077.2	62075.3	54833.2	59511	61827.2	50894.5	49285.4	0.211756	0.332861	0.153892	0.271997	0.327082	0.0463498	0.232836	0.215143	0.0476487	0.129181	LMNA_HUMAN	Prelamin-A/C	LAV[pY]IDR
	5409.08	1785.91	6282.78	4282.79	5143.26	5409.88	5125.02	4689.53	2442.44	5409.08	-0.336832	-0.0726994	0.000212944	-0.0778275	-0.205942	-1.14706	-0.13644	-0.476943	0.314196	0.292729	ACTB_HUMAN / ACTG_HUMAN / POTEE_HUMAN	Actin, cytoplasmic 1 / Actin, cytoplasmic 2 / POTE ankyrin domain family member E	LC[pY]VALDFEQEMATAASSSSLEK
	3.02451e+06	3.40638e+06	3.47289e+06	3.55864e+06	3.69817e+06	4.05544e+06	3.49386e+06	3.73325e+06	2.95929e+06	3.40638e+06	0.0630862	0.11857	0.251617	0.0365815	0.132194	-0.202989	0.144424	-0.0114046	0.122953	0.91937	PRP4B_HUMAN	Serine/threonine-protein kinase PRP4 homolog	LCDFGSASHVADNDITP[pY]LVSR
	9741.43	8435	9979.8	10525.5	12407.6	8456.34	6213.14	8632.91	7521.41	9741.43	0.111686	0.349018	-0.204099	-0.648811	-0.174286	-0.37313	0.0855351	-0.398742	0.646802	0.101285	PTPRG_HUMAN	Receptor-type tyrosine-protein phosphatase gamma	LCLSNEEQIIIHDFILEATQDD[pY]VLEVR
	42329.4	15985.8	27260.9	37921.9	24218.7	27267.6	38373.2	29006.8	24711	27260.9	0.476197	-0.170714	0.000355339	0.493266	0.0895546	-0.14168	0.101946	0.147047	0.650948	0.511114	SNX18_HUMAN	Sorting nexin-18	LCVVLGPYGPEWQENP[pY]PFQCTIDDPTK
	19780.3	25844.3	17375.5	20317.5	20473.6	21508.7	21018.5	20368	18320.5	19780.3	0.0386605	0.0497054	0.120858	0.0875983	0.042244	-0.110604	0.0697414	0.00641276	0.113616	0.924584	SHB_HUMAN	SH2 domain-containing adapter protein B	LD[pY]CGGSGEPGGVQR
	5597.77	5118.38	8223.15	6425.81	9504.28	9157.63	9973.67	7500.23	6612.36	5597.77	0.199026	0.763724	0.710121	0.833271	0.422082	0.240313	0.557624	0.498555	0.0902764	0.104686	TERA_HUMAN	Transitional endoplasmic reticulum ATPase	LDQLI[pY]IPLPDEK
	24492.3	30389.8	29697	28530.2	33704.3	32095.2	29802.2	24290.2	23812.8	29697	-0.0578268	0.182619	0.112041	0.00510527	-0.28994	-0.318581	0.0789443	-0.201139	0.383842	0.191306	ARAP1_HUMAN	Arf-GAP with Rho-GAP domain, ANK repeat and PH domain-containing protein 1	LFPEFDD[pS]D[pY]DEVPEEGPGAPAR
	21604	17539.1	20118.5	23288.1	23188.2	19306.6	20388.9	18816.8	14727.8	20118.5	0.211074	0.204871	-0.0594292	0.0192607	-0.0965024	-0.449978	0.118839	-0.17574	0.314099	0.339162	VIME_HUMAN	Vimentin	LGDL[pY]EEEMR
	3.43188e+06	2.70244e+06	2.21553e+06	1.75912e+06	2.0795e+06	2.03518e+06	1.7886e+06	1.865e+06	2.39818e+06	2.70244e+06	-0.619409	-0.378026	-0.409107	-0.595431	-0.535088	-0.172327	-0.468847	-0.434282	0.0251649	0.0814231	FYN_HUMAN / LCK_HUMAN / SRC_HUMAN / YES_HUMAN	Tyrosine-protein kinase Fyn / Tyrosine-protein kinase Lck / Proto-oncogene tyrosine-protein kinase Src / Tyrosine-protein kinase Yes	LIEDNE[pY]TAR
	59067.8	82918.7	72577.8	81988.5	88475.8	86537.8	74232.9	83235.9	71980.9	72577.8	0.175894	0.285755	0.253803	0.0325306	0.197678	-0.0119136	0.238484	0.0727651	0.0182062	0.372006	G3P_HUMAN	Glyceraldehyde-3-phosphate dehydrogenase	LISW[pY]DNEFGYSNR
	58190.7	84718.8	62977.1	72451.4	72806.8	73116.9	68149.2	77978.9	68323.4	62977.1	0.202186	0.209246	0.215377	0.113869	0.308256	0.117552	0.208937	0.179892	0.000332549	0.107233	G3P_HUMAN	Glyceraldehyde-3-phosphate dehydrogenase	LISWYDNEFG[pY]SNR
	116074	125992	104188	119106	100659	101149	100369	117745	95188.7	116074	0.0372035	-0.205564	-0.198556	-0.209727	0.0206318	-0.286178	-0.122305	-0.158424	0.264983	0.227914	TYK2_HUMAN	Non-receptor tyrosine-protein kinase TYK2	LLAQAEGEPC[pY]IR
	40404.3	29752.5	40155.1	42749.1	54933.3	36555.8	42455.2	39633.6	29155.9	40155.1	0.0903108	0.452097	-0.135486	0.0803576	-0.0188619	-0.461796	0.135641	-0.133433	0.511084	0.507341	P85A_HUMAN	Phosphatidylinositol 3-kinase regulatory subunit alpha	LNEWLGNENTEDQ[pY]SLVEDDEDLPHHDEK
	632982	613114	899623	811824	1.17483e+06	1.24417e+06	768898	898468	643985	632982	0.359004	0.89222	0.97495	0.280628	0.505304	0.0248646	0.742058	0.270266	0.0614798	0.190863	SHB_HUMAN	SH2 domain-containing adapter protein B	LPQDDDRPADE[pY]DQPWEWNR
	50691.6	42512.2	53653.3	49866.8	48582.7	50386.7	52887.3	48428.9	44448.5	50691.6	-0.0236683	-0.0613038	-0.00870444	0.0611726	-0.0658792	-0.189613	-0.0312255	-0.0647731	0.184105	0.465367	DOK1_HUMAN	Docking protein 1	LPSPPGPQELLDSPPAL[pY]AEPLDSLR
	24254	13744	26214.9	21311	25352.5	22196.6	27753.7	24427.4	24350.8	24254	-0.186628	0.0639058	-0.127884	0.194455	0.0102731	0.00574413	-0.0835356	0.0701573	0.384549	0.376235	SRC8_HUMAN	Src substrate cortactin	LPSSPV[pY]EDAASFK
	103524	77511.1	130010	126764	142691	155811	118406	109375	100294	103524	0.292185	0.462932	0.589832	0.193779	0.0793158	-0.0457206	0.448317	0.0757915	0.0350639	0.387474	GIT1_HUMAN	ARF GTPase-activating protein GIT1	LQPFHSTELEDDAI[pY]SVHVPAGLYR
	11313.8	11454.6	13662.4	16276.8	17673.9	18996.7	15230.6	16871.9	15844.8	11454.6	0.506894	0.625695	0.729822	0.411048	0.558698	0.468082	0.620804	0.479276	0.0105907	0.00794948	FLNA_HUMAN	Filamin-A	LQVEPAVDTSGVQC[pY]GPGIEGQGVFR
	111245	78412.9	132399	179110	152333	155216	166179	146191	125857	111245	0.687101	0.453487	0.480536	0.578997	0.394107	0.178038	0.540375	0.383714	0.018135	0.0803409	PGFRA_HUMAN	Platelet-derived growth factor receptor alpha	LSADSG[pY]IIPLPDIDPVPEEEDLGKR
	50396.5	67834.2	24555.5	32995	36388	31464.7	28157.8	34079.5	27210.1	50396.5	-0.611074	-0.46986	-0.67959	-0.839787	-0.564418	-0.88918	-0.586841	-0.764462	0.0108896	0.0170222	BCAR3_HUMAN	Breast cancer anti-estrogen resistance protein 3	LSEA[pY]SR
	11265.6	12494.9	16027.4	12257.6	15954.6	15158	15123.1	17121.9	11735.5	12494.9	-0.0276697	0.352629	0.278735	0.275414	0.4545	-0.0904603	0.201232	0.213151	0.226044	0.315149	RCN2_HUMAN	Reticulocalbin-2	LSEEEILENPDLFLTSEATD[pY]GR
	84313.6	67498.9	141369	95929	126573	138805	122308	118996	114796	84313.6	0.186202	0.586131	0.719224	0.536681	0.497081	0.445235	0.497186	0.492999	0.0899914	0.00287187	ANXA2_HUMAN / AXA2L_HUMAN	Annexin A2 / Putative annexin A2-like protein	LSLEGDHSTPPSA[pY]GSVK
	69962.6	69221.3	97466.4	81864.9	86415	95797.6	107032	91728.6	90461.7	69962.6	0.22666	0.304696	0.453405	0.613392	0.390786	0.370722	0.328254	0.4583	0.0386839	0.027603	TENS3_HUMAN	Tensin-3	LSLGQ[pY]DNDAGGQLPFSK
	507887	320594	494779	487155	442343	481110	535607	427667	376641	494779	-0.0224029	-0.161616	-0.0404169	0.114393	-0.210296	-0.393593	-0.0748121	-0.163165	0.229128	0.386535	DOK1_HUMAN	Docking protein 1	LTDPKEDPI[pY]DEPEGLAPVPPQGLYDLPR
	44773	41078.3	42562.5	58102.4	40950.5	44617.7	45903.6	43428.2	38029.2	42562.5	0.449013	-0.0557035	0.068031	0.109024	0.0290487	-0.162475	0.15378	-0.00813407	0.417855	0.928776	CTNA1_HUMAN	Catenin alpha-1	LV[pY]DGIR
	3401.56	4738.35	4230.46	4882.41	6167.18	4617.32	3688.32	5135.82	5337.8	4230.46	0.206781	0.543797	0.126242	-0.19785	0.279781	0.335432	0.292273	0.139121	0.149653	0.497485	SDCB1_HUMAN	Syntenin-1	LYPELSQ[pY]MGLSLNEEEIR
	17074.6	14866.4	15106.6	21218	20371.3	24535.5	19513.5	18548.2	15516.4	15106.6	0.490112	0.431359	0.699691	0.369294	0.296104	0.0386137	0.540388	0.23467	0.0219656	0.144143	CTNA1_HUMAN	Catenin alpha-1	NAGNEQDLGIQ[pY]K
	13229.8	17555.3	17634.1	20822.9	18681.2	19541.1	15037.3	18163.5	15392.4	17555.3	0.246269	0.0896821	0.154607	-0.223362	0.0491381	-0.189684	0.163519	-0.121303	0.0692415	0.29289	IF5A1_HUMAN	Eukaryotic translation initiation factor 5A-1	NDFQLIGIQDG[pY]LSLLQDSGEVR
	7038.48	4662.42	9201.22	8115.32	7810.02	9664.3	6407.96	4594.35	6539.14	7038.48	0.205385	0.150063	0.457402	-0.135399	-0.615404	-0.106164	0.27095	-0.285656	0.103317	0.225716	LPP_HUMAN	Lipoma-preferred partner	NDSDPT[pY]GQQGHPNTWK
	116684	97721.6	165033	150234	129774	159068	150856	135040	162219	116684	0.364608	0.153392	0.447036	0.370562	0.210779	0.475333	0.321678	0.352225	0.0665967	0.0445283	RHG35_HUMAN	Rho GTPase-activating protein 35	NEEENI[pY]SVPHDSTQGK
	96325.8	127723	85975.4	112142	103244	99101.5	89548.9	100932	83963.4	96325.8	0.219337	0.10006	0.0409851	-0.105246	0.0673965	-0.198161	0.120128	-0.0786703	0.149155	0.418383	SKT_HUMAN	Sickle tail protein homolog	NEGF[pY]ADPYLYHEGR
	5699.92	8830.36	7905.12	10072.4	7444.93	7554.87	7439.25	8369.76	5857.1	7905.12	0.349552	-0.0865287	-0.0653804	-0.0876294	0.0823997	-0.432601	0.0658809	-0.145944	0.688218	0.437028	SKT_HUMAN	Sickle tail protein homolog	NEGFYADP[pY]LYHEGR
	56268.7	52586.1	69588.8	53572.1	65068.2	68476.7	58303.6	64023.8	54852.6	56268.7	-0.0708502	0.209622	0.283281	0.0512542	0.186276	-0.0367731	0.140684	0.0669189	0.32211	0.410643	K6PP_HUMAN	6-phosphofructokinase type C	NESCSENYTTDFI[pY]QLYSEEGK
	6625.26	4774.97	5983.52	5553.87	6603.64	3989.87	3843.55	3546.84	2776.01	5983.52	-0.1075	0.142269	-0.584653	-0.638556	-0.754459	-1.10798	-0.183295	-0.833665	0.480604	0.0275013	P85B_HUMAN	Phosphatidylinositol 3-kinase regulatory subunit beta	NETEDQ[pY]ALMEDEDDLPHHEER
	57505.9	81394.1	59052.7	74478.1	63182.8	62604	57672.2	64096.6	57139.3	59052.7	0.334813	0.0975291	0.0842516	-0.0341276	0.118245	-0.0475186	0.172198	0.0121995	0.168653	0.839834	T106B_HUMAN	Transmembrane protein 106B	NGDVSQFP[pY]VEFTGR
	37784	41178.6	57871	49787.1	71889	76691.6	53122.7	51463.7	47146.4	41178.6	0.273877	0.803876	0.897172	0.367433	0.321659	0.195253	0.658309	0.294782	0.0770198	0.0291799	NEST_HUMAN	Nestin	NLEEEENLGKGE[pY]QESLR
	49454.3	61345.5	70024.7	66768	97395.9	100459	94303.6	95299.7	75968.9	61345.5	0.122199	0.666903	0.711575	0.620355	0.635514	0.30845	0.500226	0.52144	0.118482	0.0393326	PERI_HUMAN / VIME_HUMAN	Peripherin / Vimentin	NLQEAEEW[pY]K
	6438.17	8844.3	8400.35	8536.96	7314.62	7044.44	6437.24	10025.3	5486.18	8400.35	0.0232735	-0.199667	-0.253965	-0.384007	0.255129	-0.614647	-0.143453	-0.247842	0.232872	0.441295	CDKL5_HUMAN	Cyclin-dependent kinase-like 5	NLSEGNNANYTE[pY]VATR
	8537.16	3731.22	9391.2	8160.28	12351.4	8990.37	6892.56	8699.46	4472.33	8537.16	-0.0651378	0.532847	0.0746242	-0.308716	0.0271686	-0.932731	0.180778	-0.404759	0.422269	0.286717	TKT_HUMAN	Transketolase	NMAEQIIQEI[pY]SQIQSK
	17362.2	17367.4	21884.3	19916.1	27778.4	28429.9	30284.4	23098.5	22503.7	17367.4	0.197549	0.677579	0.711027	0.802192	0.411419	0.373781	0.528718	0.52913	0.0859218	0.06094	HS90A_HUMAN	Heat shock protein HSP 90-alpha	NPDDITNEE[pY]GEFYK
	3911.91	7045.64	5939.2	6131.38	6405.14	7048.81	3819.87	5765.83	4383.8	5939.2	0.0459423	0.108961	0.247112	-0.636747	-0.0427394	-0.438086	0.134005	-0.372524	0.152746	0.16645	SHIP2_HUMAN	Phosphatidylinositol 3,4,5-trisphosphate 5-phosphatase 2	NSFNNPA[pY]YVLEGVPHQLLPPEPPSPAR
	7050.16	8339.87	9517.37	8627.07	9254.1	10172.9	11491.3	10169	9311.61	8339.87	0.0488469	0.150069	0.286641	0.46244	0.286084	0.159006	0.161852	0.30251	0.143266	0.0751677	TBB2A_HUMAN / TBB2B_HUMAN / TBB3_HUMAN / TBB4A_HUMAN / TBB4B_HUMAN / TBB5_HUMAN / TBB6_HUMAN	Tubulin beta-2A chain / Tubulin beta-2B chain / Tubulin beta-3 chain / Tubulin beta-4A chain / Tubulin beta-4B chain / Tubulin beta chain / Tubulin beta-6 chain	NSS[pY]FVEWIPNNVK
	3489.35	6142.7	5853.49	5057.4	5458.01	4908.44	5767.69	4792.39	4463.68	5853.49	-0.210901	-0.10092	-0.254033	-0.0213018	-0.288551	-0.391063	-0.188618	-0.233639	0.0537377	0.168129	G6PD_HUMAN	Glucose-6-phosphate 1-dehydrogenase	NSYVAGQ[pY]DDAASYQR
	12700.6	19887.6	15014.1	16734.7	18676.2	17012.6	14463	18229.7	15876.4	15014.1	0.15653	0.314887	0.18029	-0.0539428	0.279973	0.0805723	0.217236	0.102201	0.0478469	0.402551	CSKI2_HUMAN	Caskin-2	NT[pY]NQTALDIVNQFTTSQASR
	3165.15	4022.48	5230.2	5667.59	6366.57	6300.02	5316.04	3812.39	5390.49	4022.48	0.494649	0.66243	0.64727	0.402265	-0.0773922	0.42233	0.60145	0.249068	0.00784267	0.266781	DNJA1_HUMAN	DnaJ homolog subfamily A member 1	NVVHQLSVTLEDL[pY]NGATR
	10021.6	11163.3	9025.78	11090.7	13551.4	11638.9	11685.9	12506.5	10753	10021.6	0.146231	0.435327	0.215831	0.221653	0.319562	0.101626	0.265797	0.21428	0.0927204	0.07668	SCAM3_HUMAN	Secretory carrier-associated membrane protein 3	Q[pY]ATLDVYNPFETR
	69970.1	109770	80118.9	108643	85210.4	95144.6	67327.1	84172.5	81837.2	80118.9	0.439386	0.0888866	0.247979	-0.250955	0.071206	0.0306132	0.25875	-0.0497118	0.125187	0.672176	CXA1_HUMAN	Gap junction alpha-1 protein	QASEQNWAN[pY]SAEQNR
	22885	17407	22977	21258.4	31993.8	28793.4	32753.7	33441.5	25636.3	22885	-0.10637	0.483387	0.331333	0.517255	0.547235	0.163784	0.236117	0.409425	0.313374	0.0797658	ANXA1_HUMAN	Annexin A1	QAWFIENEEQE[pY]VQTVK
	4959.15	4702.64	4280.66	6658.93	6844.12	6257.42	4791.01	5329.19	3819.37	4702.64	0.501818	0.541395	0.412096	0.0268601	0.180445	-0.300136	0.485103	-0.0309434	0.00615968	0.847407	RPGF1_HUMAN	Rap guanine nucleotide exchange factor 1	QDFDVDC[pY]AQR
	15510.2	23749.6	16857.9	15643.8	18265.2	18738.3	20979.8	20299.3	14211.3	16857.9	-0.107836	0.115672	0.152568	0.315573	0.268005	-0.246383	0.053468	0.112398	0.57855	0.595921	ACTBM_HUMAN / ACTB_HUMAN / ACTG_HUMAN / POTEE_HUMAN / POTEF_HUMAN / POTEI_HUMAN / POTEJ_HUMAN	Putative beta-actin-like protein 3 / Actin, cytoplasmic 1 / Actin, cytoplasmic 2 / POTE ankyrin domain family member E / POTE ankyrin domain family member F / POTE ankyrin domain family member I / POTE ankyrin domain family member J	QE[pY]DESGPSIVHR
	22491.8	22148.9	25184.5	26625.6	26540.2	25454.3	26583.5	22314	19429.4	22491.8	0.24341	0.238779	0.178505	0.241131	-0.0114522	-0.211164	0.220231	0.00617176	0.00889112	0.96667	SG223_HUMAN	Tyrosine-protein kinase SgK223	QEDAPVV[pY]LGSFR
	46237	48540	59932.4	57136.7	68735	65957.4	56905.5	54258.5	51116.3	48540	0.235244	0.501871	0.44236	0.229394	0.160676	0.07461	0.393158	0.154893	0.0397401	0.0743629	PPAC_HUMAN	Low molecular weight phosphotyrosine protein phosphatase	QLIIEDP[pY]YGNDSDFETVYQQCVR
	4884.7	3987.15	6494.54	7685.51	7647.27	8319.22	5438.96	6268.49	7265.48	4884.7	0.653872	0.646675	0.76818	0.155062	0.359848	0.572789	0.689575	0.362566	0.00324163	0.0951118	CRIM1_HUMAN	Cysteine-rich motor neuron 1 protein	QNHLQADNF[pY]QTV
	2891.38	3399.77	3020.08	1984.56	2000.25	2084.84	1510.75	1374.12	2042.05	3020.08	-0.605768	-0.594409	-0.534654	-0.999326	-1.13608	-0.564567	-0.578277	-0.899991	0.00145165	0.0347507	GIT2_HUMAN	ARF GTPase-activating protein GIT2	QNSTPESD[pY]DNTPNDMEPDGMGSSR
	3860.38	3999.34	2084.64	3491.64	2625.66	3628.43	2644.25	3360.84	2880.44	3860.38	-0.14484	-0.556061	-0.0893958	-0.545885	-0.199922	-0.422455	-0.263432	-0.38942	0.21538	0.061412	TENS3_HUMAN	Tensin-3	QQQMVVAHQ[pY]SFAPDGEAR
	9382.54	13160.6	12408	11247.2	11281.2	12565	8781.91	11772.4	9991.69	12408	-0.141702	-0.137345	0.0181436	-0.498664	-0.0758605	-0.312471	-0.0869678	-0.295665	0.239891	0.136916	TAOK1_HUMAN	Serine/threonine-protein kinase TAO1	QRQ[pY]LELECR
	25033.7	25486.1	28171.1	32598.5	41645.8	33365.3	29797.7	34553.3	28071	25486.1	0.355095	0.708458	0.388638	0.22549	0.439111	0.139367	0.484064	0.267989	0.050091	0.095043	EPHA2_HUMAN	Ephrin type-A receptor 2	QSPEDV[pY]FSK
	39593.6	44180.3	60560.5	64140.9	66527.4	77271.7	71421.4	62823.6	59533	44180.3	0.537841	0.590545	0.806536	0.692953	0.507903	0.430286	0.644974	0.543714	0.0158579	0.0199215	ANXA2_HUMAN	Annexin A2	RAEDGSVID[pY]ELIDQDAR
	23521.9	25731.6	34174.7	35347.1	44389.4	45933.1	28426.6	38287.8	36116.5	25731.6	0.458048	0.786673	0.835992	0.143698	0.573344	0.489116	0.693571	0.402053	0.0280262	0.0923238	LAP2_HUMAN	Protein LAP2	RAQIPEGD[pY]LSYR
	92053.7	71397	70891.4	66106	58309.9	58296.6	67213.6	60512.2	52793.5	71397	-0.111082	-0.292123	-0.292452	-0.0871097	-0.238638	-0.435502	-0.231886	-0.25375	0.0616429	0.128274	ITSN2_HUMAN	Intersectin-2	REEPEAL[pY]AAVNK
	3456.48	2098.17	2476.79	2100.15	3222.51	2677.05	2233.38	3980.93	1834.37	2476.79	-0.237978	0.379714	0.112173	-0.149242	0.684637	-0.433183	0.0846363	0.0340706	0.682663	0.928366	ZN598_HUMAN	Zinc finger protein 598	RNEGVVGGED[pY]EEVDR
	294829	351433	378978	395085	478578	453694	425396	438655	394928	351433	0.168915	0.445506	0.36847	0.275559	0.31984	0.168342	0.32763	0.25458	0.0578408	0.0298196	ACTA_HUMAN / ACTBL_HUMAN / ACTBM_HUMAN / ACTB_HUMAN / ACTC_HUMAN / ACTG_HUMAN / ACTH_HUMAN / ACTS_HUMAN / POTEE_HUMAN / POTEF_HUMAN	Actin, aortic smooth muscle / Beta-actin-like protein 2 / Putative beta-actin-like protein 3 / Actin, cytoplasmic 1 / Actin, alpha cardiac muscle 1 / Actin, cytoplasmic 2 / Actin, gamma-enteric smooth muscle / Actin, alpha skeletal muscle / POTE ankyrin domain family member E / POTE ankyrin domain family member F	S[pY]ELPDGQVITIGNER
	927991	1.18806e+06	817335	1.192e+06	987287	872765	837056	945629	774789	927991	0.361196	0.0893586	-0.0885177	-0.148786	0.0271636	-0.260307	0.120679	-0.12731	0.453493	0.267555	MPZL1_HUMAN	Myelin protein zero-like protein 1	SESVV[pY]ADIR
	26224.4	30639.7	46269.2	36954.3	57092.1	55716	43860.9	47305.7	41496.5	30639.7	0.270341	0.897891	0.862693	0.517536	0.626613	0.437588	0.676975	0.527246	0.0797562	0.0106241	ENOA_HUMAN	Alpha-enolase	SFIKD[pY]PVVSIEDPFDQDDWGAWQK
	8.77074e+06	8.11046e+06	1.06496e+07	1.06504e+07	1.10214e+07	1.06173e+07	1.13189e+07	1.01991e+07	9.14153e+06	8.77074e+06	0.280133	0.329541	0.275648	0.367958	0.21767	0.0597381	0.295107	0.215122	0.00340538	0.136842	VINC_HUMAN	Vinculin	SFLDSG[pY]R
	176230	115024	216518	220073	246471	259196	209030	189703	207132	176230	0.320516	0.483954	0.556582	0.246246	0.106283	0.233088	0.453684	0.195206	0.022866	0.0484874	S38A2_HUMAN	Sodium-coupled neutral amino acid transporter 2	SH[pY]ADVDPENQNFLLESNLGK
	274506	262660	239422	236180	247725	265811	257359	234717	213147	262660	-0.15331	-0.0844595	0.0172066	-0.0294149	-0.162272	-0.301347	-0.0735209	-0.164345	0.275968	0.171369	PSA2_HUMAN	Proteasome subunit alpha type-2	SIL[pY]DER
	36837.7	20331	46288.2	43332.3	59629.4	64009.3	49052.3	50645.2	48299.1	36837.7	0.23426	0.694843	0.7971	0.413139	0.459245	0.390816	0.575401	0.421066	0.0798206	0.00228168	LAYN_HUMAN	Layilin	SKESGWVENEI[pY]GY
	32798.9	28093.5	53145.8	44739.1	54540	68629.3	42210.1	43013.4	47127.3	32798.9	0.447887	0.733667	1.06518	0.363939	0.391136	0.522915	0.74891	0.425997	0.0523087	0.013021	LAYN_HUMAN	Layilin	SKESGWVENEIYG[pY]
	939907	895338	1.00718e+06	810930	1.13792e+06	948049	1.02009e+06	904350	697624	939907	-0.212941	0.275808	0.012443	0.118106	-0.0556368	-0.430067	0.0251033	-0.122533	0.875296	0.527791	ICK_HUMAN	Serine/threonine-protein kinase ICK	SKPPY[pT]D[pY]VSTR
	12976.3	17531.1	13669.2	15575.3	20562.1	20025.8	17716.4	20130.9	13863.7	13669.2	0.188333	0.589058	0.550935	0.374156	0.558484	0.0203804	0.442775	0.317674	0.0740536	0.18187	VIME_HUMAN	Vimentin	SL[pY]AS[pS]PGGVYATR
	22810.1	17004.5	10200.3	14120.9	13627.5	13888.7	10256.2	8901.98	7833.98	17004.5	-0.268088	-0.319396	-0.292006	-0.729424	-0.933717	-1.1181	-0.293163	-0.927079	0.00254663	0.0143453	CTND1_HUMAN	Catenin delta-1	SLDNN[pY]STPNER
	50535.2	60947.6	61015	54424.6	75901.3	64174.3	76850.8	68170.9	64479.8	60947.6	-0.16331	0.316556	0.0744265	0.334491	0.161586	0.0812789	0.0758907	0.192452	0.638775	0.123407	ANXA2_HUMAN / AXA2L_HUMAN	Annexin A2 / Putative annexin A2-like protein	SLY[pY]YIQQDTK
	17603	18287.7	17186	20700.2	23869.1	19871.8	17095.6	22597.2	14095.6	17603	0.233823	0.439322	0.174899	-0.0421965	0.360321	-0.32058	0.282682	-0.000818717	0.0718307	0.997071	VIME_HUMAN	Vimentin	SLYAS[pS]PGGV[pY]ATR
	18796.2	25630.6	21192.2	27206.5	28243.5	27812.2	23188	23526.1	19436.4	21192.2	0.360418	0.414381	0.392181	0.129844	0.150728	-0.124778	0.388993	0.0519316	0.00161656	0.616974	VIME_HUMAN	Vimentin	SLYASSPGGV[pY]ATR
	16007.3	14268.9	19460.2	17106.4	23677	23288.6	20549.7	18980.3	19057.5	16007.3	0.0958125	0.564762	0.540896	0.360394	0.245775	0.251634	0.40049	0.285934	0.119539	0.016567	TLN1_HUMAN	Talin-1	SNTSPEELGPLANQLTSD[pY]GR
	28118.8	20851.4	39373.6	30217.8	36446	41040.6	36033	33270.1	35078.2	28118.8	0.103865	0.374225	0.545516	0.357782	0.242691	0.319038	0.341202	0.306504	0.117469	0.0119502	IQGA1_HUMAN	Ras GTPase-activating-like protein IQGAP1	SPDVGL[pY]GVIPECGETYHSDLAEAK
	48955	47419.8	63020.7	56707	78866.3	78919.7	61628.4	63211.7	52948.1	48955	0.21207	0.687952	0.688928	0.332138	0.368734	0.113122	0.52965	0.271331	0.0793326	0.0766929	ARH40_HUMAN	Rho guanine nucleotide exchange factor 40	SPGDGHNAPVEGPEGE[pY]VELLEVTLPVR
	22687.5	24991.9	33795.1	30361.8	37363.1	39636.2	31209	33486	36098.8	24991.9	0.280798	0.580156	0.66536	0.320505	0.422101	0.530491	0.508771	0.424366	0.0487251	0.0198069	ZDHC8_HUMAN	Probable palmitoyltransferase ZDHHC8	SQADSLFGDSGV[pY]DAPSSYSLQQASVLSEGPR
	800636	817935	548247	635639	568060	606040	494924	526535	420519	800636	-0.332937	-0.495102	-0.401732	-0.693938	-0.604617	-0.928974	-0.409924	-0.74251	0.0128878	0.0165519	GIT1_HUMAN	ARF GTPase-activating protein GIT1	SQSDLDDQHD[pY]D[pS]VA[pS]DEDTDQEPLR
	268746	347753	326555	353319	415761	356941	355374	391463	265568	326555	0.113646	0.348428	0.12836	0.12201	0.261549	-0.298247	0.196811	0.0284374	0.122153	0.881321	P85B_HUMAN	Phosphatidylinositol 3-kinase regulatory subunit beta	SREYDQL[pY]EEYTR
	256470	356516	293557	308940	420786	314836	341524	352502	243848	293557	0.0736844	0.519448	0.100962	0.218347	0.263989	-0.267657	0.231365	0.0715598	0.249944	0.714903	P85A_HUMAN	Phosphatidylinositol 3-kinase regulatory subunit alpha	SREYDRL[pY]EEYTR
	8185.01	13958.7	12176.1	10873.4	14030	16857.2	14607.9	11253.6	13362.1	12176.1	-0.163252	0.204458	0.469311	0.262689	-0.113663	0.134094	0.170173	0.0943732	0.451444	0.482854	FSCN1_HUMAN	Fascin	SS[pY]DVFQLEFNDGAYNIK
	52609	65213.6	59570.9	90027.9	132629	105111	93113.5	79885	54203.1	59570.9	0.595765	1.15471	0.819236	0.644383	0.423317	-0.136231	0.856571	0.31049	0.0341288	0.313117	GAB1_HUMAN	GRB2-associated-binding protein 1	SSGSGSSVADERVD[pY]VVVDQQK
	50320.3	28908.5	72481.1	62590.9	75860.6	71967.7	70824.8	55612.1	59311.2	50320.3	0.314812	0.59221	0.516209	0.493113	0.144259	0.237163	0.47441	0.291512	0.02911	0.107735	ST5_HUMAN	Suppression of tumorigenicity 5 protein	STLEENAYEDIVGDLPKENP[pY]EDVDLK
	13435.6	20047.6	22521.2	21404	25183.7	21919.6	21676.8	22798	19281.1	20047.6	0.0944553	0.329061	0.128797	0.112723	0.185482	-0.0562392	0.184105	0.0806553	0.128213	0.376945	CLH1_HUMAN	Clathrin heavy chain 1	SVNESLNNLFITEED[pY]QALR
	89335.2	33824.4	79085.5	49955	50924.6	59699.3	61693.4	53075.5	46236.6	79085.5	-0.662784	-0.63505	-0.405699	-0.358296	-0.575367	-0.774378	-0.567845	-0.569347	0.0199683	0.0417643	RHG35_HUMAN	Rho GTPase-activating protein 35	SVSSSPWLPQDGFDPSD[pY]AEPMDAVVKPR
	529644	152923	458978	441338	461517	448927	447009	334129	239679	458978	-0.056539	0.00796029	-0.0319432	-0.0381202	-0.458019	-0.937317	-0.0268406	-0.477819	0.289422	0.207224	CASL_HUMAN	Enhancer of filamentation 1	SWMDDYD[pY]VHLQGKEEFER
	6319.2	9582.2	8461.37	8701.63	9521.56	9312.11	7772.29	8725.97	8484.77	8461.37	0.0403939	0.170306	0.138216	-0.122552	0.0444242	0.00398375	0.116305	-0.0247147	0.0967468	0.671766	EPHA4_HUMAN	Ephrin type-A receptor 4	T[pY]VDPFTYEDPNQAVR
	18118.9	19664.1	22316.6	24380.9	32526	27726.9	21453.7	24025.8	16652.6	19664.1	0.310186	0.726026	0.495717	0.125662	0.289017	-0.239824	0.510643	0.0582851	0.0512495	0.745086	EPHA3_HUMAN	Ephrin type-A receptor 3	T[pY]VDPH[pT]YEDPTQAVHEFAK
	102746	103045	90568.1	113314	153828	122412	77746.7	104785	81227.9	102746	0.141246	0.582231	0.252667	-0.40223	0.0283466	-0.339036	0.325381	-0.23764	0.13325	0.218699	EPHA2_HUMAN	Ephrin type-A receptor 2	T[pY]VDPHT[pY]EDPNQAVLK
	15033.6	14575.9	14263.3	17993.1	20718.4	21401.1	13034.7	17706.3	11966.8	14575.9	0.303865	0.507334	0.554103	-0.161226	0.280685	-0.28454	0.455101	-0.055027	0.0273257	0.778852	EPHA3_HUMAN	Ephrin type-A receptor 3	T[pY]VDPHT[pY]EDPTQAVHEFAK
	5153.57	6066.84	5526.91	6669.6	7046.94	7904.05	6415.34	7885.73	7648.08	5526.91	0.271126	0.350524	0.516119	0.215053	0.512771	0.468624	0.379256	0.398816	0.0343541	0.0500704	MK09_HUMAN	Mitogen-activated protein kinase 9	TACTNFMM[pT]P[pY]VVTR
	39048.2	33872.3	40609.4	46442.3	48508.6	51850.3	43483.1	45356.8	38645.7	39048.2	0.250185	0.312986	0.409098	0.155198	0.216064	-0.0149486	0.324089	0.118771	0.0197297	0.22792	EFNB2_HUMAN	Ephrin-B2	TADSVFCPH[pY]EK
	13990.5	13080.9	12659.1	21373	18306.8	19642.4	15443.7	14624.3	12002.2	13080.9	0.708335	0.48492	0.586513	0.239559	0.160906	-0.124163	0.593256	0.0921008	0.0116442	0.492221	MK08_HUMAN / MK10_HUMAN	Mitogen-activated protein kinase 8 / Mitogen-activated protein kinase 10	TAGTSFMM[pT]P[pY]VVTR
	92727.4	91622.6	108700	99656.5	102447	116832	102242	104208	105367	92727.4	0.103969	0.143806	0.333367	0.140918	0.168393	0.184363	0.193714	0.164558	0.111563	0.00589178	KPYM_HUMAN	Pyruvate kinase PKM	TATESFASDPIL[pY]RPVAVALDTK
	2490.23	4336.12	5595.99	4441.19	3992.99	3835.06	3378.7	3672.75	4150.6	4336.12	0.0345399	-0.118937	-0.177155	-0.359936	-0.239543	-0.0630859	-0.0871841	-0.220855	0.301393	0.124516	HNRPK_HUMAN	Heterogeneous nuclear ribonucleoprotein K	TD[pY]NASVSVPDSSGPER
	19016.1	19798.7	24969.9	33524.9	27141.9	30016.5	29961.3	27984.7	24710.4	19798.7	0.75983	0.455118	0.600352	0.597697	0.499234	0.319717	0.6051	0.472216	0.0204996	0.0284357	GDIB_HUMAN	Rab GDP dissociation inhibitor beta	TDDYLDQPC[pY]ETINR
	9982.45	14266.2	14102.1	15143.5	15151.9	11832.3	12760.5	13254.3	10058.5	14102.1	0.102792	0.103595	-0.253171	-0.14422	-0.0894411	-0.487487	-0.0155948	-0.240383	0.907567	0.193393	MLF2_HUMAN	Myeloid leukemia factor 2	TGDQEERQD[pY]INLDESEAAAFDDEWRR
	144746	140282	99430.9	120775	127340	112672	95193.5	115726	93656.8	140282	-0.216019	-0.139648	-0.316208	-0.559399	-0.277626	-0.582879	-0.223958	-0.473301	0.0483584	0.0403543	FAK1_HUMAN	Focal adhesion kinase 1	THAVSVSETDD[pY]AEIIDEEDTYTMPSTR
	55531.3	25164.1	56723.8	63879.5	65840.5	79014.8	59876.8	50400.4	39576.3	55531.3	0.202051	0.245672	0.508821	0.108694	-0.139867	-0.488664	0.318848	-0.173279	0.0796647	0.422585	GIT2_HUMAN	ARF GTPase-activating protein GIT2	TINNQH[pS]VE[pS]QDNDQPD[pY]DSVASDEDTDLETTASK
	39523.8	32110	50884.7	46397	42997	51475.3	43784.9	40850.8	40707.3	39523.8	0.23131	0.121516	0.38116	0.14771	0.0476446	0.042566	0.244662	0.079307	0.0829908	0.146467	CRKL_HUMAN	Crk-like protein	TL[pY]DFPGNDAEDLPFK
	18225.4	29990.2	19640.4	20365.6	22055.9	19853.7	21146.8	23406.1	27362.6	19640.4	0.0523151	0.167345	0.0155844	0.106621	0.253065	0.478385	0.0784147	0.279357	0.228404	0.122805	H4_HUMAN	Histone H4	TL[pY]GFGG
	5840.86	5084.81	4951.38	3213.06	5723.2	6210.97	4294.49	3089.74	4566.6	5084.81	-0.662246	0.170626	0.288623	-0.243708	-0.71871	-0.155075	-0.0676657	-0.372498	0.842109	0.16706	MAP1B_HUMAN	Microtubule-associated protein 1B	TPDTSTYC[pY]ETAEK
	72065.2	66825.3	90783.7	80652.4	101867	99125.7	86854.5	81046.3	83263.7	72065.2	0.162414	0.499309	0.459955	0.269298	0.169443	0.208385	0.373893	0.215708	0.072245	0.0176664	BCAR1_HUMAN	Breast cancer anti-estrogen resistance protein 1	TPLVLAAPPPDSPPAEDVYDVPPPAPDL[pY]DVPPGLR
	21707	12436.1	31573.2	34220.6	39492.6	41227.3	36059.6	28218.6	31761.4	21707	0.656701	0.86342	0.925437	0.73222	0.378483	0.549114	0.815186	0.553272	0.00978612	0.0324299	KIRR1_HUMAN	Kin of IRRE-like protein 1	TPYEA[pY]DPIGK
	7579.44	9839.63	8856.64	9097.82	9257.36	9355.11	8615.87	9482.48	9468.45	8856.64	0.0387621	0.0638418	0.0789957	-0.0397622	0.0985054	0.096369	0.0605332	0.0517041	0.0355687	0.375613	CXAR_HUMAN	Coxsackievirus and adenovirus receptor	TQ[pY]NQVPSEDFER
	18969.2	16149.9	31581.1	27337.7	38460	34411.6	34984.9	35273.9	25439.2	18969.2	0.527229	1.0197	0.859234	0.883071	0.894943	0.423392	0.802054	0.733802	0.0311678	0.0419604	SRC8_HUMAN	Src substrate cortactin	TQTPPVSPAPQPTEERLPS[pS]PV[pY]EDAASFK
	14378.9	11360.8	11623.6	8987.35	10848.8	12348.1	9500.43	10419.4	8851.65	11623.6	-0.371093	-0.099523	0.0872277	-0.290996	-0.157783	-0.393044	-0.127796	-0.280608	0.438177	0.0541751	MAP1B_HUMAN	Microtubule-associated protein 1B	TSDVGGY[pY]YEK
	10887.1	12332.4	12989.8	10910.8	13461.8	10825.9	9567.86	10298.4	11228.5	12332.4	-0.176697	0.126411	-0.187962	-0.366186	-0.260029	-0.135296	-0.0794159	-0.253837	0.521195	0.062671	ACTB_HUMAN / ACTG_HUMAN	Actin, cytoplasmic 1 / Actin, cytoplasmic 2	TTGIVMDSGDGVTHTVPIYEG[pY]ALPHAILR
	4774.5	6814.09	7960.57	7416.9	4994.47	6365	5043.17	6216.17	5076.63	6814.09	0.122294	-0.44819	-0.0983613	-0.434192	-0.132496	-0.42465	-0.141419	-0.330446	0.484188	0.0792551	HS71L_HUMAN / HSP71_HUMAN / HSP72_HUMAN / HSP76_HUMAN / HSP77_HUMAN / HSP7C_HUMAN	Heat shock 70 kDa protein 1-like / Heat shock 70 kDa protein 1A/1B / Heat shock-related 70 kDa protein 2 / Heat shock 70 kDa protein 6 / Putative heat shock 70 kDa protein 7 / Heat shock cognate 71 kDa protein	TTPS[pY]VAFTDTER
	8849.88	6850.56	9079.59	10316.2	9675.72	9455.9	8296.26	8463.61	8055.93	8849.88	0.221187	0.128711	0.095557	-0.0931966	-0.0643848	-0.135606	0.148485	-0.0977293	0.0585189	0.0419944	PKP4_HUMAN	Plakophilin-4	TVHDMEQFGQQQYDI[pY]ER
	4220.59	5151.37	6531.13	5944.02	6820.18	7257.56	7045.88	6688.73	5397	5151.37	0.206481	0.404853	0.494528	0.451824	0.376776	0.0672012	0.368621	0.2986	0.0493847	0.126562	CAPR1_HUMAN	Caprin-1	TVLELQ[pY]VLDKLGDDEVR
	7724.33	7604.22	9879.49	12022.8	11427.1	10122.9	7802.85	11747.6	9987.23	7724.33	0.638291	0.564973	0.390139	0.0145904	0.604879	0.370675	0.531134	0.330048	0.0186692	0.194359	TM1L2_HUMAN	TOM1-like protein 2	TVT[pY]EDPQAVGGLASALDNR
	6088.7	8093.43	9809.2	9078.09	13012.7	12347.2	12220.9	11062	12809.1	8093.43	0.165638	0.685092	0.609356	0.594529	0.450795	0.662346	0.486696	0.569223	0.0952419	0.0117924	HSP7C_HUMAN	Heat shock cognate 71 kDa protein	TVTNAVVTVPA[pY]FNDSQR
	249558	261185	312746	328536	584793	503484	302121	362763	324309	261185	0.330981	1.16285	0.946875	0.210057	0.473955	0.312299	0.81357	0.332104	0.0824041	0.0495637	EPHA2_HUMAN	Ephrin type-A receptor 2	TYVDPHT[pY]EDPNQAVLK
	5947.09	5724.65	7268.9	6518.22	6254.16	7635.62	8595.87	8113.21	6218.69	5947.09	0.132295	0.0726317	0.360562	0.53146	0.448089	0.0644274	0.188497	0.347992	0.16473	0.136635	EIF3L_HUMAN	Eukaryotic translation initiation factor 3 subunit L	V[pY]EIQDIYENSWTK
	32651.4	40430.1	44695	55158.8	72853.7	70858.4	54722.5	51346.8	44316.9	40430.1	0.448163	0.849575	0.809512	0.436705	0.344845	0.132427	0.702417	0.304659	0.0314756	0.0774487	EPHB3_HUMAN / EPHB4_HUMAN	Ephrin type-B receptor 3 / Ephrin type-B receptor 4	V[pY]IDPFT[pY]EDPNEAVR
	54277.4	70284.9	70742.1	94656.4	84637.9	94969.5	75592.4	71706.8	64018.5	70284.9	0.429484	0.268089	0.434249	0.105025	0.0288948	-0.134727	0.377274	-0.00026906	0.0203158	0.99731	EPHB3_HUMAN / EPHB4_HUMAN	Ephrin type-B receptor 3 / Ephrin type-B receptor 4	V[pY]IDPFTYEDPNEAVR
	1.67209e+07	2.03245e+07	1.43794e+07	3.19864e+07	3.87036e+07	2.91788e+07	2.10667e+07	2.02373e+07	1.34062e+07	1.67209e+07	0.935809	1.21082	0.803268	0.333313	0.275367	-0.318755	0.983298	0.0966416	0.0145737	0.688377	MK01_HUMAN	Mitogen-activated protein kinase 1	VADPDHDHTGFLTE[pY]VATR
	15703.1	14694.8	17493.8	17385.8	18252	18067.7	17784.4	16206.5	13802.9	15703.1	0.146856	0.217006	0.20236	0.179563	0.0455251	-0.186079	0.18874	0.0130032	0.0125725	0.914223	FLNA_HUMAN	Filamin-A	VANPSGNLTET[pY]VQDR
	16590.8	18105	20787.5	22001.7	21561.9	20085.3	23476	21318.3	18930.1	18105	0.281233	0.2521	0.149754	0.374804	0.235705	0.064298	0.227696	0.224936	0.0293163	0.129196	PDIA1_HUMAN	Protein disulfide-isomerase	VDATEESDLAQQ[pY]GVR
	388783	393661	284964	398920	322806	343977	302440	316129	261282	388783	0.0371355	-0.268299	-0.176654	-0.362317	-0.298451	-0.573357	-0.135939	-0.411375	0.271882	0.0384345	E41L2_HUMAN	Band 4.1-like protein 2	VEGDNI[pY]VR
	16889.2	15824.2	18994	22283.8	25971	23790.9	22260.8	24979.1	16702.4	16889.2	0.399891	0.620797	0.494306	0.398404	0.564621	-0.0160472	0.504998	0.315659	0.0156814	0.209021	VIME_HUMAN	Vimentin	VELQELNDRFAN[pY]IDK
	1.26258e+07	8.01008e+06	1.41754e+07	1.49502e+07	1.45689e+07	1.54817e+07	1.47722e+07	1.10808e+07	1.06428e+07	1.26258e+07	0.243792	0.206518	0.294193	0.226507	-0.188316	-0.246498	0.248167	-0.0694353	0.0103171	0.686886	PAXI_HUMAN	Paxillin	VGEEEHV[pY]SFPNK
	10992.7	9129.52	15508.9	10392	16192.3	14294.2	15036.6	16045.6	10647.2	10992.7	-0.0810666	0.558762	0.378882	0.451933	0.54563	-0.0460764	0.285526	0.317162	0.272679	0.226264	G6PD_HUMAN	Glucose-6-phosphate 1-dehydrogenase	VGFQ[pY]EGTYK
	253429	356579	198282	348560	306130	294506	226270	285359	176350	253429	0.459829	0.272564	0.216716	-0.163534	0.171197	-0.523136	0.316369	-0.171824	0.0499876	0.481713	BCAR1_HUMAN	Breast cancer anti-estrogen resistance protein 1	VGQGYVYEAAQPEQDE[pY]DIPR
	11051.6	12391.1	14280.6	17065.9	12445.8	16776	16938.7	13899.9	14209.6	12391.1	0.461815	0.00636271	0.437103	0.451022	0.165777	0.19757	0.30176	0.271456	0.178076	0.0950394	FLNA_HUMAN	Filamin-A	VHSPSGALEEC[pY]VTEIDQDKYAVR
	959769	965743	1.19646e+06	941792	1.15581e+06	1.34973e+06	1.13693e+06	1.14341e+06	952038	965743	-0.0362308	0.259192	0.482962	0.235433	0.243626	-0.0206204	0.235308	0.152813	0.258047	0.220206	WASL_HUMAN	Neural Wiskott-Aldrich syndrome protein	VI[pY]DFIEK
	41942.8	31618.7	16787	13371.2	19551.8	16424.8	16418.1	18403.3	18460.3	31618.7	-1.24164	-0.693474	-0.944902	-0.945487	-0.780815	-0.776354	-0.960006	-0.834219	0.0261683	0.00442051	HCK_HUMAN / LYN_HUMAN	Tyrosine-protein kinase HCK / Tyrosine-protein kinase Lyn	VIEDNE[pY]TAR
	42188.5	41486	56204.8	53989.9	61759.8	63481.5	63775.9	54330.4	50044.4	42188.5	0.355839	0.549817	0.589486	0.596162	0.364909	0.246357	0.498381	0.402476	0.0203405	0.059385	DOK1_HUMAN	Docking protein 1	VKEEG[pY]ELPYNPATDD[pY]AVPPPR
	26773.7	19083.2	31574.4	30261.4	34220.2	34760.6	40214.5	30909.5	28025.7	26773.7	0.176662	0.354031	0.376635	0.586897	0.207234	0.0659306	0.302443	0.286687	0.0410339	0.206641	DOK1_HUMAN	Docking protein 1	VKEEG[pY]ELPYNPATDDYAVPPPR
	120123	83038.3	161213	153693	162182	172672	190723	146649	128948	120123	0.355545	0.433104	0.523523	0.666971	0.287862	0.102284	0.437391	0.352372	0.012092	0.168045	DOK1_HUMAN	Docking protein 1	VKEEGYELPYNPATDD[pY]AVPPPR
	24584.8	25660.7	33522.4	29262	37649	34348.8	32991.3	37371.7	36463.2	25660.7	0.189468	0.553052	0.420702	0.362525	0.542388	0.506884	0.387741	0.470599	0.0675599	0.0133856	EPHA3_HUMAN / EPHA4_HUMAN	Ephrin type-A receptor 3 / Ephrin type-A receptor 4	VLEDDPEAA[pY]TTR
	780857	801447	1.06687e+06	940121	1.60311e+06	1.45901e+06	912649	1.07309e+06	1.21205e+06	801447	0.230239	1.00019	0.864311	0.187454	0.421093	0.596766	0.698248	0.401771	0.0986737	0.0771303	EPHA2_HUMAN	Ephrin type-A receptor 2	VLEDDPEAT[pY]TTSGGK
	211688	191270	237492	249586	314016	288790	241360	250687	228452	211688	0.237598	0.568895	0.448081	0.189245	0.243947	0.109953	0.418191	0.181048	0.0496232	0.0431898	BCAR1_HUMAN	Breast cancer anti-estrogen resistance protein 1	VLPPEVADGGVVDSGV[pY]AVPPPAER
	23931.7	25600.6	29726	31252.2	29760.8	32240.6	30979.8	29657.6	25944.8	25600.6	0.287781	0.217235	0.332701	0.27515	0.212225	0.0192685	0.279239	0.168881	0.0141754	0.159501	TRIP6_HUMAN	Thyroid receptor-interacting protein 6	VNFCPLPSEQC[pY]QAPGGPEDR
	51654.1	25244.1	38574.9	34137.8	27786.8	30414	33861.8	32824.9	32859.2	38574.9	-0.176292	-0.473265	-0.342929	-0.188004	-0.23287	-0.231363	-0.330829	-0.217412	0.0613405	0.00454704	PEAK1_HUMAN	Pseudopodium-enriched atypical kinase 1	VPIVINPNA[pY]DNLAI[pY]K
	13028.9	8075.43	12915.7	11184.9	13374.2	15578.4	14145.9	11666.6	11419.8	12915.7	-0.207577	0.0503204	0.270421	0.131253	-0.146747	-0.177594	0.0377215	-0.0643628	0.810401	0.579552	PEAK1_HUMAN	Pseudopodium-enriched atypical kinase 1	VPIVINPNA[pY]DNLAIYK
	33002.9	27645	57674.6	52622.5	64122	71434.7	56861	51034.1	45340.4	33002.9	0.673089	0.958228	1.11403	0.784849	0.628871	0.458205	0.915117	0.623975	0.0193276	0.0220975	CRK_HUMAN	Adapter molecule crk	VPNA[pY]DKTALALEVGELVK
	176984	149631	227406	177883	265663	246972	238606	210189	164509	176984	0.00731444	0.585981	0.480729	0.431014	0.248071	-0.105453	0.358008	0.191211	0.181916	0.348524	FER_HUMAN	Tyrosine-protein kinase Fer	VQENDGKEPPPVVN[pY]EEDAR
	3364.35	5527.21	3685.78	5227.04	5906.01	5574.39	5164.05	3613.51	3539.52	3685.78	0.504023	0.680212	0.596842	0.486531	-0.0285716	-0.0584157	0.593692	0.133181	0.00726636	0.530054	VASP_HUMAN	Vasodilator-stimulated phosphoprotein	VQI[pY]HNPTANSFR
	17862.2	19706.5	21515	24261.9	25343.6	23417.9	23054.5	25952.2	21634.2	19706.5	0.300019	0.362947	0.248941	0.226379	0.397184	0.134643	0.303969	0.252735	0.0115611	0.0814813	FLNB_HUMAN	Filamin-B	VTASGPGLSS[pY]GVPASLPVDFAIDAR
	871323	875668	1.0795e+06	1.0765e+06	1.46598e+06	1.50771e+06	1.14334e+06	1.00904e+06	848950	875668	0.297898	0.743404	0.783903	0.384796	0.204531	-0.0447054	0.608402	0.181541	0.0596834	0.28221	SHB_HUMAN	SH2 domain-containing adapter protein B	VTIADD[pY]SDPFDAK
	21819.1	12657.8	23414.3	22593.3	21503.5	22378.1	20461	22385.7	13298.2	21819.1	0.0503029	-0.0210158	0.0364985	-0.0927125	0.0369894	-0.714357	0.0219285	-0.256693	0.421072	0.383602	CBLB_HUMAN / CBL_HUMAN	E3 ubiquitin-protein ligase CBL-B / E3 ubiquitin-protein ligase CBL	VTQEQYEL[pY]CEMGSTFQLCK
	24616.6	46555	45441.3	44759.2	58847.2	58640	40576.5	48978.3	60970.6	45441.3	-0.0218199	0.37297	0.367882	-0.163358	0.108139	0.42411	0.239677	0.122964	0.208256	0.544109	PTPRA_HUMAN	Receptor-type tyrosine-protein phosphatase alpha	VVQEYIDAFSD[pY]ANFK
	357632	518700	282920	357703	275630	269270	255430	312687	250818	357632	0.000287026	-0.37574	-0.409421	-0.485544	-0.193756	-0.511832	-0.261625	-0.397044	0.184552	0.0600295	DYRK2_HUMAN / DYRK4_HUMAN	Dual specificity tyrosine-phosphorylation-regulated kinase 2 / Dual specificity tyrosine-phosphorylation-regulated kinase 4	VYT[pY]IQSR
	346173	222896	369609	238013	244789	226776	324413	245998	232313	346173	-0.54045	-0.499955	-0.610224	-0.0936631	-0.492848	-0.575426	-0.550209	-0.387313	0.00340827	0.121247	TENS3_HUMAN	Tensin-3	WD[pS]YENLSADGEVLHTQGPVDGSL[pY]AK
	159188	115158	168241	144854	128359	124532	196661	161441	110534	159188	-0.136132	-0.310548	-0.354209	0.304985	0.0202789	-0.526237	-0.266963	-0.0669911	0.0569992	0.809335	STAT3_HUMAN	Signal transducer and activator of transcription 3	YCRPESQEHPEADPGSAAP[pY]LK
	8589.18	7632.28	10428.1	8958.76	9703.23	11081.2	9810.91	10809.5	9310.54	8589.18	0.0607785	0.175945	0.367522	0.191866	0.331707	0.116344	0.201415	0.213306	0.153197	0.0774485	COR1C_HUMAN	Coronin-1C	YFEITDESP[pY]VHYLNTFSSK
	1.02462e+06	1.54628e+06	907947	939859	1.07028e+06	1.09376e+06	942672	1.12834e+06	963064	1.02462e+06	-0.124573	0.0628982	0.0942078	-0.120262	0.13911	-0.0893868	0.0108443	-0.0235127	0.888445	0.800817	ALBU_HUMAN	Serum albumin	YL[pY]EIAR
	8524.43	6827.89	10158.1	9160.35	12142.6	11359.1	10904.6	8975.07	7897.26	8524.43	0.1038	0.510408	0.414168	0.355266	0.0743198	-0.110251	0.342792	0.106445	0.107774	0.513966	MEMO1_HUMAN	Protein MEMO1	YSYYDESQGEI[pY]R
	61492.2	48656.7	73570.4	64121.9	79613.2	71684.3	63434.9	73189.2	71988.4	61492.2	0.0604144	0.372605	0.221255	0.0448729	0.251228	0.227361	0.218091	0.174487	0.136654	0.115777	CAV1_HUMAN	Caveolin-1	YVDSEGHL[pY]TVPIR
	5355.02	3950.06	5747.18	6711.32	5765.48	6395.27	5875.99	5864.41	3952.95	5355.02	0.325705	0.106551	0.256114	0.133941	0.131095	-0.437961	0.229456	-0.0576414	0.0710369	0.790423	LPP_HUMAN	Lipoma-preferred partner	YYEGY[pY]AAGPGYGGR
	172452	234905	141388	158690	149068	139461	122599	162645	126701	172452	-0.119984	-0.210222	-0.306336	-0.492253	-0.0844673	-0.444771	-0.212181	-0.340497	0.0586965	0.11816	TRFL_HUMAN	Lactotransferrin	YYG[pY]TGAFR
